# Supplementary material for: Molecular evolution of a reproductive barrier in maize and related species
Source: Genetics. 2025 May 8;230(3):iyaf085. doi: 10.1093/genetics/iyaf085 (PMC12239200; doi:10.1093/genetics/iyaf085)
Supplement: iyaf085_Supplementary_Data [file iyaf085_supplementary_data.zip]

Archive with 10 entries (10 files):
- Supplemental_Figures_GENETICS-2025-308042.pdf
- Supplemental_Table_1_GENETICS-2025-308042.xlsx
- Supplemental_Table_2_GENETICS-2025-308042.xlsx
- Supplemental_Table_3_GENETICS-2025-308042.xlsx
- Supplemental_Table_4_GENETICS-2025-308042.xlsx
- Supplemental_Table_5_GENETICS-2025-308042.xlsx
- Supplemental_Table_6_GENETICS-2025-308042.xlsx
- Supplemental_Table_7_GENETICS-2025-308042.xlsx
- Supplemental_Table_8_GENETICS-2025-308042.xlsx
- Supplementary Literature Cited_iyaf085.docx
