# Supplementary material for: Molecular evolution of a reproductive barrier in maize and related species
Source: Genetics. 2025 May 8;230(3):iyaf085. doi: 10.1093/genetics/iyaf085 (PMC12239200; doi:10.1093/genetics/iyaf085)
Supplement: iyaf085_Supplementary_Data [file iyaf085_supplementary_data.zip › Supplemental_Table_1_GENETICS-2025-308042.xlsx]

## Sheet: README
Coding sequences (CDS) and genomic coordinates for all GA loci full-length genes IDed in genomic sequences
CDS are all 'cleaved'; they do not include N-terminal signal peptides (SPs)
SP were predicted with TargetP v2.0: Almagro Armenteros et al 2019 DOI: 10.26508/lsa.201900429
Reference genes with no genomic coordinates are from published molecular studies on GA genes (see main text for citations)
Tcb1p and Ga2k reference sequence are from our new P8860 genome assembly (see methods for details on assembly)

## Sheet: Tcb1k
Genome_gene	CDS_withoutSP	chrom_coords
Tcb1k_reference	ACGAGGCAGAAGCTGCCTGCTGGCAGTGGTAACGACGACGACCACGCAGCCGTTCTCAGCCGCCTGTCCAACGTCATTGATCCGCCGGGGAGCTGGCCTCCGCGTGCGGATGCTGTCGTGGCGAAGCGGTGCCGCGGCGTCGCTGCTCCGCCGCCTTGCTACACCAGCATCCAGGCAGCCGTGGATCACGCACCAGCACCACAAGAAGCCGAGGAGGTGGAGGACAAGTACGTCGTGCATGTGCTCGCTGGCGTCTACGACGAGACCGTCAACATAACAAGAAGGAACGTGATGCTGATCGGCGATGGGGTCGGTGCCACCGTCATCACGGGGAACAAGAGTAATGCAACAGGCGTCCACATGGACATGACGGCGACAGTGAATGCCTTGGGTCACGGC…
Zm_P8860_TIL0110.1_gene=Zmay14796	ACGAGGCAGAAGCTGCCTGCTGGCAGTGGTAACGACGACGACCACGCAGCCGTTCTCAGCCGCCTGTCCAACGTCATTGATCCGCCGGGGAGCTGGCCTCCGCGTGCGGATGCTGTCGTGGCGAAGCGGTGCCGCGGCGTCGCTGCTCCGCCGCCTTGCTACACCAGCATCCAGGCAGCCGTGGATCACGCACCAGCACCACAAGAAGCCGAGGAGGTGGAGGACAAGTACGTCGTGCATGTGCTCGCTGGCGTCTACGACGAGACCGTCAACATAACAAGAAGGAACGTGATGCTGATCGGCGATGGGGTCGGTGCCACCGTCATCACGGGGAACAAGAGTAATGCAACAGGCGTCCACATGGACATGACGGCGACAGTGAATGCCTTGGGTCACGGC…	chr4:32493610-32495021
Zd_momo_TIL0110.1_gene=Zmay14796	ACAAGGCAGAAGCTGCCTGCTGGCAGTGGTAACGACGACGACCACGCAGCCGTTCTCAGCCGCCTGTTCAACGTCATTGATCCGCCGGGGAGCTGGCCTCCGCGTGCGGATGCTGTCGTGGTGAAGCGGTGTGGTGGTGTCGCTGCTCCGCCGCCTTGCTACACCAGCATCTAGACAGCCCTGAATGCCGCACTAGCACCACAAGAAGCCGAGGAGGTGCAGGACAAGTACGTCATGCATGTGCTCGCTAGCGTCTATGATGAGACCGTCAACATAACAAGAAGGAATGTGATGCTGATCGGTGGTGGGGTCGGTGGCACCGTCATCACGGGGAACAAGAGCAATGCAACAGGCGTCCCCATGAACATGACGGCGACAGTGAATTCCTTGGGTCACGGC…	chr4:41753173-41754627
Zh_TIL0110.1_gene=Zmay14796	ACGAGGCAGAAGCTGCCTGCTGGCAGTGGTAACGACGACGACCACGCAGCCGTTCTCAGCCGCCTGTCCAACGTCATTGATCCGCCGGGGAGCTGGCCTCCGCGTGCGGATGCTGTCGTGGCGAAGCGGTGCCGCGGCGTCGCTGTTCCGCCGCCTTGCTACACCAGCATCCAGGCAGCCGTGGATCACGCACCAGAACCACAAGAAGCCGAGGAGGTGGAGGACAAGTTCGTCGTGCATGTGCTCGCTGGCGTCTACGACGAGACCGTCAACATAACAAGAAGGAACGTGATGCTGATCGGCGATGGGGTCGGTGCCACCGTCATCACGGGGAACAAGAGTAATGCCACAGGCGTCCACATGGACATGACGGCGACAGTGAATGCCTTGGGTCACGGC…	chr4:29818871-29820331
Zv_TIL01_TIL0110.1_gene=Zmay14796	ACGAGGCAGAAGCTGCCTGCTGGCAGTGGTAACGACGACGACCACGCAGCCGTTCTCAGCCGCCTGTCCAACGTCATTGATCCGCCGGGGAGCTGGCCTCCGCGTGCGGATGCTGTCGTGGCGAAGCGGTGCCGCGGCGTCGCTGCTCCGCCGCCTTGCTACACCAGCATCCAGGCAGCCGTGGATCACGCACCAGCACCACAAGAAGCCGAGGAGGTGGAGGACAAGTACGTCGTGCATGTGCTCGCTGGCGTCTACGACGAGACCGTCAACATAACAAGAAGGAACGTGATGCTGATCGGCGATGGGGTCGGTGCCACCGTCATCACGGGGAACAAGAGTAATGCAACAGGCGTCCACATGGACATGACGGCGACAGTGAATGCCTTGGGTCACGGC…	chr4:60048089-60049500
Zx_TIL25_TIL0110.1_gene=Zmay14796	ACGAGGCAGAAGCTGCCTGCTGGCAGTGGTAACGACGACGACCACGCAGCCGTTCTCAGCCGCCTGTCCAACGTCATTGATCCGCCGGGGAGCTGGCCTCCGCGTGCGGATGCTGTCGTGGCGAAGCGGTGCCGCGGCGTCGCTGCTCCGCCGCCTTGCTACACCAGCATCCAGGCAGCCGTGGATCACGCACCAGCACCACAAGAAGCCGAGGAGGTGGAGGACAAGTACGTCGTGCATGTGCTCGCTGGCGTCTACGACGAGACCGTCAACATAACAAGAAGGAACGTGATGCTGATCGGCGATGGGGTCGGTGCCACCGTCATCACGGGGAACAAGAGTAATGCAACAGGCGTCCACATGGACATGACGGCGACAGTGAATGCCTTGGGTCACGGC…	chr4:38148776-38150189
Zn_TIL011.1_gene=Zmay14370	ACGAGGCAGAAGCTGCCTGCTGGCAGTGGTAACGACGACGACCACGCAGCCGTTCTCAGCCGCCTGTCCAACGTCATTGATCCGCCGGGGAGCTGGCCTCCGCGTGCGGATGCTGTCGTGGCGAAGCGGTGCCGCGGCGTCGCTGTTCCGCCGCCTTGCTACACCAGCATCCAGGCAGCCGTGGATCACGCACCAGAACCACAAGAAGCCGAGGAGGTGGAGGACAAGTTCGTCGTGCATGTGCTCGCTGGCGTCTACGACGAGACCGTCAACATAACAAGAAGGAACGTGATGCTGATCGGCGATGGGGTCGGTGCCACCGTCATCACGGGGAACAAGAGTAATGCCACAGGCGTCCACATGGACATGACGGCGACAGTGAATGCCTTGGGTCACGGC…	chr4:50804725-50806068

## Sheet: Tcb1p
Genome_gene	CDS_withoutSP	chrom_coords
Tcb1p_reference_zmP8860_tcbm_1_gene=Zh_Tcbm_nt_uncleaved	AAAAAGGTCGTTTTCAACTCATGGGTGAGAAACCAGCCATCTAATGCCAACCAAGATGCGGGGTGTGCTAAGAAAGATGATGCGCTCTCCTCCGCCGACACCATTAAGGTATGGAATTACATCGACCCTGCCTCCGCATTGAGACCTGAAGATGGCGGTTACACGACCATTAACGAGTCCATCGCCAACATCCCTGAGGACAACACCAAACGCTACTTACTTTTCCTCAAACCTGGTGTTGTGTTCCGTGAGAAGCTGTTACTCGGTAGAAGCAAGCCATTCATCACCATAATATCCGAGGACCCCATGAACCCTGCTGTTATCGTCTGGAATGACACTGCCACCACCATGGGCAAGGACGGCAAGCCCCTTGGTGTGGATGGAAGCAGCACCATGGCC…	chr4:30176607-30177868
zdgigi_tcbm_1_gene=Zh_Tcbm_nt_uncleaved	AAAAAGGTCGTTTTCAACTCATGGGTGAGAAACCAGCCATCTAATGCCAACCAAGATGCGGGGTGTGCTAAGAAAGATGATGCGCTCTCCTCCGCCGACACCATTAAGGTATGGAATTACATCGACCCTGCCTCCGCATTGAGACCTGAAGATGGCGGTTACACGACCATTAACGAGTCCATCGCCAACATCCCTGAGGACAACACCAAACGCTACTTACTTATCCTCAAACCTGGTGTTGTGTTCCGTGAGAAGCTGTTACTCGGTAGAAGCAAGCCATTCATCACCATAATATCCGAGGACCCCATGAACCCTGCTGTTATCGTCTGGAATGACACTGCCACCACCATGGGCAAGGACGGCAAGCCCCTTGGTGTGGATGGAAGCAGCACCATGGCC…	chr4:34114118-34115379
zdgigi_tcbm1_1_gene=Zh_Tcbm_nt_uncleaved	AAAAAGGTCGTTTTCAACTCATGGGTGAGAAACCAGCCATCTAATGCCAACCAAGATGCGGGGTGTGCTAAGAAAGATGATGCGCTCTCCTCCGCCGACACCATTAAGGTATGGAATTACATCGACCCTGCCTCCGCATTGAGACCTGAAGATGGCGGTTACACGACCATTAACGAGTCCATCGCCAACATCCCTGAGGACAACACCAAACGCTACTTACTTATCCTCAAACCTGGTGTTGTGTTCCGTGAGAAGCTGTTACTCGGTAGAAGCAAGCCATTCATCACCATAATATCCGAGGACCCCATGAACCCTGCTGTTATCGTCTGGAATGACACTGCCACCACCATGGGCAAGGACGGCAAGCCCCTTGGTGTGGATGGAAGCAGCACCATGGCC…	scaf_1875:121225-122457
zdmomo_tcbm_1_gene=Zh_Tcbm_nt_uncleaved	AAAAAGGTCGTTTTCAACTCATGGGTGAGAAACCAGCCATCTAATGCCAACCAAGATGCGGGGTGTGCTAAGAAAGATGATGCGCTCTCCTCCGCCGACACCATTAAGGTATGGAATTACATCGACCCTGCCTCCGCATTGAGACCTGAAGATGGCGGTTACACGACCATTAACGAGTCCATCGCCAACATCCCTGAGGACAACACCAAACGCTACTTACTTATCCTCAAACCTGGTGTTGTGTTCCGTGAGAAGCTGTTACTCGGTAGAAGCAAGCCATTCATCACCATAATATCCGAGGACCCCATGAACCCTGCTGTTATCGTCTGGAATGACACTGCCACCACCATGGGCAAGGACGGCAAGCCCCTTGGTGTGGATGGAAGCAGCACCATGGCC…	chr4:36321149-36322410
zmhuet_tcbm_1_gene=Zh_Tcbm_nt_uncleaved	AATAAGGTCGTTTTCAACTATTGGGTGAGACACCAGCCATCTAATGCCAACCAAGATGCGGGGTGTGCTAAGAAAGATGATGCGCTCTCCTCCGCCGACACCATTAAGGTATGGAATTACATCGACCCTGCCTCCGCATTGAGACCTGAAGATGGCGGTTACACGACCATTAACGAGTCCATCGCCAACATCCCTGAGGACAACACCAAACGCTACTTACTTATCCTCAAACCTGGTGTTGTGTTCCGTGAGAAGCTGTTACTCGGTAGAAGCAAGCCATTCATCACCATAATGTCCGAGGACCCCATGAACCCTGCTGTTATCGTTTGGAATGACACTGCCACCACCATGGGCAAGGACGGCAAGCCCCTTGGTGTGGATGGAAGCAGCACCATGGCC…	chr4:29901056-29902317
zmP8860_tcbm1_1_gene=Zh_Tcbm_nt_uncleaved	AAAAAGGTCGTTTTCAACTCATGGGTGAGAAACCAGCCATCTAATGCCAACCAAGATGCGGGGTGTGCTAAGAAAGATGATGCGCTCTCCTCCGCCGACACCATTAAGGTATGGAATTACATCGACCCTGCCTCCGCATTGAGACCTGAAGATGGCGGTTACACGACCATTAACGAGTCCATCGCCAACATCCCTGAGGACAACACCAAACGCTACTTACTTTTCCTCAAACCTGGTGTTGTGTTCCGTGAGAAGCTGTTACTCGGTAGAAGCAAGCCATTCATCACCATAATATCCGAGGACCCCATGAACCCTGCTGTTATCGTCTGGAATGACACTGCCACCACCATGGGCAAGGACGGCAAGCCCCTTGGTGTGGATGGAAGCAGCACCATGGCC…	chr4:30487059-30488320
zmP8860_tcbm1_2_gene=Zh_Tcbm_nt_uncleaved	AAAAAGGTCGTTTTCAACTCATGGGTGAGAAACCAGCCATCTAATGCCAACCAAGATGCGGGGTGTGCTAAGAAAGATGATGCGCTCTCCTCCGCCGACACCATTAAGGTATGGAATTACATCGACCCTGCCTCCGCATTGAGACCTGAAGATGGCGGTTACACGACCATTAACGAGTCCATCGCCAACATCCCTGAGGACAACACCAAACGCTACTTACTTTTCCTCAAACCTGGTGTTGTGTTCCGTGAGAAGCTGTTACTCGGTAGAAGCAAGCCATTCATCACCATAATATCCGAGGACCCCATGAACCCTGCTGTTATCGTCTGGAATGACACTGCCACCACCATGGGCAAGGACGGCAAGCCCCTTGGTGTGGATGGAAGCAGCACCATGGCC…	chr4:30120639-30121899
zmP8860_tcbm1_3_gene=Zh_Tcbm_nt_uncleaved	AAAAAGGTCGTTTTCAACTCATGGGTGAGAAACCAGCCATCTAATGCCAACCAAGATGCGGGGTGTGCTAAGAAAGATGATGCGCTCTCCTCCGCCGACACCATTAAGGTATGGAATTACATCGACCCTGCCTCCGCATTGAGACCTGAAGATGGCGGTTACACGACCATTAACGAGTCCATCGCCAACATCCCTGAGGACAACACCAAACGCTACTTACTTTTCCTCAAACCTGGTGTTGTGTTCCGTGAGAAGCTGTTACTCGGTAGAAGCAAGCCATTCATCACCATAATATCCGAGGACCCCATGAACCCTGCTGTTATCGTCTGGAATGACACTGCCACCACCATGGGCAAGGACGGCAAGCCCCTTGGTGTGGATGGAAGCAGCACCATGGCC…	chr4:30201191-30202451
zmP8860_tcbm1_4_gene=Zh_Tcbm_nt_uncleaved	AAAAAGGTCGTTTTCAACTCATGGGTGAGAAACCAGCCATCTAATGCCAACCAAGATGCGGGGTGTGCTAAGAAAGATGATGCGCTCTCCTCCGCCGACACCATTAAGGTATGGAATTACATCGACCCTGCCTCCGCATTGAGACCTGAAGATGGCGGTTACACGACCATTAACGAGTCCATCGCCAACATCCCTGAGGACAACACCAAACGCTACTTACTTTTCCTCAAACCTGGTGTTGTGTTCCGTGAGAAGCTGTTACTCGGTAGAAGCAAGCCATTCATCACCATAATATCCGAGGACCCCATGAACCCTGCTGTTATCGTCTGGAATGACACTGCCACCACCATGGGCAAGGACGGCAAGCCCCTTGGTGTGGATGGAAGCAGCACCATGGCC…	chr4:30511643-30512903
znicar_tcbm_1_gene=Zh_Tcbm_nt_uncleaved	AATAAGGTCGTTTTCAACTATTGGGTGAGACACCAGCCATCTAATGCCAACCAAGATGCGGGGTGTGCTAAGAAAGATGATGCGCTCTCCTCCGCCGACACCATTAAGGTATGGAATTACATCGACCCTGCCTCCGCATTGAGACCTGAAGATGGCGGTTACACGACCATTAACGAGTCCATCGCCAACATCCCTGAGGACAACACCAAACGCTACTTACTTATCCTCAAACCTGGTGTTGTGTTCCGTGAGAAGCTGTTACTCGGTAGAAGCAAGCCATTCATCACCATAATGTCCGAGGACCCCATGAACCCTGCTGTTATCGTTTGGAATGACACTGCCACCACCATGGGCAAGGACGGCAAGCCCCTTGGTGTGGATGGAAGCAGCACCATGGCC…	chr4:52012185-52013446
znicar_tcbm1_1_gene=Zh_Tcbm_nt_uncleaved	AATAAGGTCGTTTTCAACTATTGGGTGAGACACCAGCCATCTAATGCCAACCAAGATGCGGGGTGTGCTAAGAAAGATGATGCGCTCTCCTCCGCCGACACCATTAAGGTATGGAATTACATCGACCCTGCCTCCGCATTGAGACCTGAAGATGGCGGTTACACGACCATTAACGAGTCCATCGCCAACATCCCTGAGGACAACACCAAACGCTACTTACTTATCCTCAAACCTGGTGTTGTGTTCCGTGAGAAGCTGTTACTCGGTAGAAGCAAGCCATTCATCACCATAATGTCCGAGGACCCCATGAACCCTGCTGTTATCGTTTGGAATGACACTGCCACCACCATGGGCAAGGACGGCAAGCCCCTTGGTGTGGATGGAAGCAGCACCATGGCC…	chr4:52046010-52047271
zTIL01_tcbm_1_gene=Zh_Tcbm_nt_uncleaved	AAAAAGGTCGTTTTCAACTCATGGGTGAGAAACCAGCCATCTAATGCCAACCAAGATGCGGGGTGTGCTAAGAAAGATGATGCGCTCTCCTCCGCCGACACCATTAAGGTATGGAATTACATCGACCCTGCCTCCGCATTGAGACCTGAAGATGGCGGTTACACGACCATTAACGAGTCCATCGCCAACATCCCTGAGGACAACACCAAACGCTACTTACTTTTCCTCAAACCTGGTGTTGTGTTCCGTGAGAAGCTGTTACTCGGTAGAAGCAAGCCATTCATCACCATAATATCCGAGGACCCCATGAACCCTGCTGTTATCGTCTGGAATGACACTGCCACCACCATGGGCAAGGACGGCAAGCCCCTTGGTGTGGATGGAAGCAGCACCATGGCC…	chr4:57929425-57930686
zTIL01_tcbm1_1_gene=Zh_Tcbm_nt_uncleaved	AAAAAGGTCGTTTTCAACTCATGGGTGAGAAACCAGCCATCTAATGCCAACCAAGATGCGGGGTGTGCTAAGAAAGATGATGCGCTCTCCTCCGCCGACACCATTAAGGTATGGAATTACATCGACCCTGCCTCCGCATTGAGACCTGAAGATGGCGGTTACACGACCATTAACGAGTCCATCGCCAACATCCCTGAGGACAACACCAAACGCTACTTACTTTTCCTCAAACCTGGTGTTGTGTTCCGTGAGAAGCTGTTACTCGGTAGAAGCAAGCCATTCATCACCATAATATCCGAGGACCCCATGAACCCTGCTGTTATCGTCTGGAATGACACTGCCACCACCATGGGCAAGGACGGCAAGCCCCTTGGTGTGGATGGAAGCAGCACCATGGCC…	chr4:57985400-57986661
zTIL01_tcbm1_2_gene=Zh_Tcbm_nt_uncleaved	AAAAAGGTCGTTTTCAACTCATGGGTGAGAAACCAGCCATCTAATGCCAACCAAGATGCGGGGTGTGCTAAGAAAGATGATGCGCTCTCCTCCGCCGACACCATTAAGGTATGGAATTACATCGACCCTGCCTCCGCATTGAGACCTGAAGATGGCGGTTACACGACCATTAACGAGTCCATCGCCAACATCCCTGAGGACAACACCAAACGCTACTTACTTTTCCTCAAACCTGGTGTTGTGTTCCGTGAGAAGCTGTTACTCGGTAGAAGCAAGCCATTCATCACCATAATATCCGAGGACCCCATGAACCCTGCTGTTATCGTCTGGAATGACACTGCCACCACCATGGGCAAGGACGGCAAGCCCCTTGGTGTGGATGGAAGCAGCACCATGGCC…	chr4:58041367-58042628
zTIL01_tcbm1_3_gene=Zh_Tcbm_nt_uncleaved	AAAAAGGTCGTTTTCAACTCATGGGTGAGAAACCAGCCATCTAATGCCAACCAAGATGCGGGGTGTGCTAAGAAAGATGATGCGCTCTCCTCCGCCGACACCATTAAGGTATGGAATTACATCGACCCTGCCTCCGCATTGAGACCTGAAGATGGCGGTTACACGACCATTAACGAGTCCATCGCCAACATCCCTGAGGACAACACCAAACGCTACTTACTTTTCCTCAAACCTGGTGTTGTGTTCCGTGAGAAGCTGTTACTCGGTAGAAGCAAGCCATTCATCACCATAATATCCGAGGACCCCATGAACCCTGCTGTTATCGTCTGGAATGACACTGCCACCACCATGGGCAAGGACGGCAAGCCCCTTGGTGTGGATGGAAGCAGCACCATGGCC…	chr4:58065952-58067212
zTIL18_tcbm_1_gene=Zh_Tcbm_nt_uncleaved	AAAAAGGTCGTTTTCAACTCATGGGTGAGAAACCAGCCATCTAATGCCAACCAAGATGCGGGGTGTGCTAAGAAAGATGATGCGCTCTCCTCCGCCGACACCATTAAGGTATGGAATTACATCGACCCTGCCTCCGCATTGAGACCTGAAGATGGCGGTTACACGACCATTAACGAGTCCATCGCCAACATCCCTGAGGACAACACCAAACGCTACTTACTTTTCCTCAAACCTGGTGTTGTGTTCCGTGAGAAGCTGTTACTCGGTAGAAGCAAGCCATTCATCACCATAATATCCGAGGACCCCATGAACCCTGCTGTTATCGTCTGGAATGACACTGCCACCACCATGGGCAAGGACGGCAAGCCCCTTGGTGTGGATGGAAGCAGCACCATGGCC…	chr4:46415040-46416301
zTIL25_tcbm_1_gene=Zh_Tcbm_nt_uncleaved	AAAAAGGTCGTTTTCAACTCATGGGTGAGAAACCAGCCATCTAATGCCAACCAAGATGCGGGGTGTGCTAAGAAAGATGATGCGCTCTCCTCCGCCGACACCATTAAGGTATGGAATTACATCGACCCTGCCTCCGCATTGAGACCTGAAGATGGCGGTTACACGACCATTAACGAGTCCATCGCCAACATCCCTGAGGACAACACCAAACGCTACTTACTTTTCCTCAAACCTGGTGTTGTGTTCCGTGAGAAGCTGTTACTCGGTAGAAGCAAGCCATTCATCACCATAATATCCGAGGACCCCATGAACCCTGCTGTTATCGTCTGGAATGACACTGCCACCACCATGGGCAAGGACGGCAAGCCCCTTGGTGTGGATGGAAGCAGCACCATGGCC…	chr4:35822643-35823905
zTIL25_tcbm1_1_gene=Zh_Tcbm_nt_uncleaved	AAAAAGGTCGTTTTCAACTCATGGGTGAGAAACCAGCCATCTAATGCCAACCAAGATGCGGGGTGTGCTAAGAAAGATGATGCGCTCTCCTCCGCCGACACCATTAAGGTATGGAATTACATCGACCCTGCCTCCGCATTGAGACCTGAAGATGGCGGTTACACGACCATTAACGAGTCCATCGCCAACATCCCTGAGGACAACACCAAACGCTACTTACTTTTCCTCAAACCTGGTGTTGTGTTCCGTGAGAAGCTGTTACTCGGTAGAAGCAAGCCATTCATCACCATAATATCCGAGGACCCCATGAACCCTGCTGTTATCGTCTGGAATGACACTGCCACCACCATGGGCAAGGACGGCAAGCCCCTTGGTGTGGATGGAAGCAGCACCATGGCC…	chr4:36167229-36168491

## Sheet: Ga1k
Genome_gene	CDS_withoutSP	chrom_coords
Ga1k_reference	ATGAGGCAGAAGCTGCCTGCTGGCAGTGGTAACGACGACGACCACGCAGCCGTTCTCAGCCGCCTGTCCAACGTCATTGATCCGCCGGGGAGCTGGCCTCCGCGTGCGGATGCTGTCGTGGCGAAGCGGTGCGGCGGCGTCGCTGCTCCGCCGCCTTGCTACACCAGCATCCAGGCAGCCCTGAAAGCCGCATCAGCACCACAAGAAGCCGAGGAGGTGGAGGACAAGTACGTCGTGCATGTGCTTGCTGGCGTCTACGACGAGACCGTCAACATAACAAGAAGGAACGTGATGCTGATCGGCGATGGGGTCGGTGCCACCGTCATCACGGGGAACAAGAGCAATGCAACAGGCGTCCACATGGACATGACGGCGACAGTGAATGCCTTGGGTCACGGC…
Td_FL_TIL011.1_gene=Zmay14370	ACGAGCCAGAAGCTGCCTGCTGGCAGTGGCAACGACGACGACCACGCAGCCGTTCTCAGCCGCCTGTCCAATGTCATTGATCCGCCGGGGAGCTGGCCTCCGCGTGCGGATGCTGTCGTGGTGAAGCGGTGCCGCGGCGTCGCTGCTCCGCCACCTTGCTACACCAGCATCCAGGCAGCCCTGAATGGCGCACCACCAGAAGCCGAGGACAAGTACATCGTGCATGTGCTCGCTGGCGTCTACGACGAGACCGTCAACACAACAAGAAGGAACGTGATGCTGATCGGCGATGGGGTCGGTGTCACCATCATCACGGGGAACAAGAGCAATGCAACGGGCGTCCCCATGAACATGACGGCGACAGTGAATGCCTTGGGTCACGGCTTCATAGCGCAGGAC…	scaf_33:13712073-13713421
Td_KS_TIL011.1_gene=Zmay14370	AAGAGCCAGAAGCTGCCTGCTGGCAGTGGCAACGACGACGACCACGCAGCCGTTCTCAGCCGCCGCCTGTCCAATGTCATTGATCCGCCGGGGAGCTGGCCTCCGCGTGCGGATGCTGTCGTGGTGAAGCGGTGCCGCGGCGTCGCTGCTCCGCCACCTTGCTACACCAGCATCCAGGCAGCCCTGAATGGCGCACCACCAGAAGCCGAGGACAAGTACGTCGTGCATGTGCTCGCTGGCGTCTACGACGAGACCGTCAACATAACAAGAAGGAACGTGATGCTGATCGGCGATGGGGTCGGTGTCACCATCATCACGGGGAACAAGAGCAATGCAACGGGCGTCCCCATGAACATGACGGCGACAGTGAATGCCTTGGGTCACGGCTTCATAGCGCAG…	scaf_27:57494993-57496336
Td_KS_TIL0110.1_gene=Zmay14796	ACGAGCCAGAAGCTGCCTGCTGGCAGTGGCAACGACGACGACCACGCAGCCGTTCTCAGCCGCCGCCTGTCCAATGTCATTGATCCGCCGGGGAGCTGGCCTCCGCGTGCGGATGCTGTCGTGGTGAAGCGGTGCCGCGGCGTCGCTGCTCCGCCACCTTGCTACACCAGCATCCAGGCAGCCCTGAATGGCGCACCACCAGAAGCCGAGGACAAGTACGTCGTGCATGTGCTCGCTGGCGTCTACGACGAGACCGTCAACATAACAAGAAGGAACGTGATGCTGATCGGCGATGGGGTCGGTGTCACCATCATCACGGGGAACAAGAGCAATGCAACGGGCGTCCCCATGAACATGACGGCGACAGTGAATGCCTTGGGTCACGGCTTCATAGCGCAG…	scaf_27:57708129-57709389
Tz_TIL011.1_gene=Zmay14370	ACGAGCCAGAAGCTGCCTGCTGGCAGTGGCAACGACGACGACCACGCAGCCGTTCTCAGCCGCCTGTCCAATGTCATTGATCCGCCGGGGAGCTGGCCTCCGCGTGCGGATGCTGTCGTGGTGAAGCGGTGCCGCGGCGTCGCTGCTCCGCCACCTTGCTACACCAGCATCCAGGCAGCCCTGAATGGCGCACCACCAGAAGCCGAGGACAAGTACATCGTGCATGTGCTCGCTGGCGTCTACGACGAGACCATCAACATAACAAGAAGGAACGTGATGCTGATCGGCGATGGGGTCGGTGTCACCATCATCACGGGGAACAAGAGCAATGCAACGGGCGTCCCCATGAACATGACGGCGACAGTGAATGTCTTGGGTCACGGCTTCATAGCGCAGGAC…	ctg_1068492:11593-12929
Tz_TIL0110.1_gene=Zmay14796	ACGAGCCAGAAGCTGCCTGCTGGCAGTGGCAACGACGACGACCACGCAGCCGTTCTCAGCCGCCTGTCCAATGTCATTGATCCGCCGGGGAGCTGGCCTCCGCGTGCGGATGCTGTCGTGGTGAAGCGGTGCCGCGGCGTCGCTGCTCCGCCACCTTGCTACACCAGCATCCAGGCAGCCCTGAATGGCGCACCACCAGAAGCCGAGGACAAGTACATCGTGCATGTGCTCGCTGGCGTCTACGACGAGACCATCAACATAACAAGAAGGAACGTGATGCTGATCGGCGATGGGGTCGGTGTCACCATCATCACGGGGAACAAGAGCAATGCAACGGGCGTCCCCATGAACATGACGGCGACAGTGAATGTCTTGGGTCACGGCTTCATAGCGCAGGAC…	ctg_393304:82892-84332
Zd_gigi_TIL0110.1_gene=Zmay14796	ACGAGGCAGAAGCTGCCTGCTGGCAGTGGAAACGACGACGACCATGCAGCCGTTCTCAGCCGCCTGTCCAACGTCATTGATCCGCCGGGGAGCTGGCCTCCGCGTGCGGATGCTGTCATGGTGAAGCGGTGCGACGGCGTCGCAACTCCGCCGCCTTGCTACACCAGCATCCAGGAAACCCTAAATTCCGCACCAGCACCACAAGAAGCCGAGGAGGTGGAGGACAAGTACGTCGTGCATGTGCTCGCTGGCGTCTACGATGAGACCGTCAACATAACAAGAAGGAACGTTATGCTGATCGGCGATGGGGTCGGTGCCACCGACATCACGGGGAACAAGAGCAATGCAACAGGCGTCACCATGAACATGACGGCGACAGTGAATGCCTTGGGTCACGGC…	chr4:10921000-10922344
Zd_momo_TIL011.1_gene=Zmay14370	ACGAGGCAGAAGCTGCCTGCTGGCAGTGGTAACGACGACGACCACGCAGCCGTTCTCAGCCGCCTGTCCAACGTCATTGATCCGCCGGGGAGCTGGCCTCCGCGTGCGGATGCTGTCGTGGCGAAGCGGTGCCGCGGCGTCGCTGCTCCGCCGCCTTGCTACACCAGCATCCAGGCAGCCCTGAAAGCCGCATCAGCACCACAAGAAGCCGAGGAGGTGGAGGGCAAGTACGTCGTGCATGTGCTCGCTGGCGTCTACGACGAGACCGTCAACATAACAAGAAGGAACGTGATGCTGATCGGCGATGGGGTCGGTGCCACCGTCATCACGGGGAACAAGAGCAATGCAACAGGCGTCCACATGGACATGACGGCGACAGTGAATGCCTTGGGTCACGGC…	chr4:11565339-11566682
Zh_TIL011.1_gene=Zmay14370	ATGAGGCAGAAGCTGCCTGCTGGCAGTGGTAACGACGACGACCACGCAGCCGTTCTCAGCCGCCTGTCCAACGTCATTGATCCGCCGGGGAGCTGGCCTCCGCGTGCGGATGCTGTCGTGGCGAAGCGGTGCGGCGGCGTCGCTGCTCCGCCGCCTTGCTACACCAGCATCCAGGCAGCCCTGAAAGCCGCATCAGCACCACAAGAAGCCGAGGAGGTGGAGGACAAGTACGTCGTGCATGTGCTTGCTGGCGTCTACGACGAGACCGTCAACATAACAAGAAGGAACGTGATGCTGATCGGCGATGGGGTCGGTGCCACCGTCATCACGGGGAACAAGAGCAATGCAACAGGCGTCCACATGGACATGACGGCGACAGTGAATGCCTTGGGTCACGGC…	chr4:7888803-7890150
Zl_TIL011.1_gene=Zmay14370	ATGAGGCAGAAGCTGCCTGCTGGCAGTGGTAACGACGACGACCACGCAGCCGTTCTCAGCCGCCTGTCCAACGTCATTGATCCGCCGGGGAGCTGGCCTCCGCGTGCGGATGCTGTCGTGGCGAAGCGGTGCGGCGGCGTCGCTGCTCCGCCGCCTTGCTACACCAGCATCCAGGCAGCCCTGAAAGCCGCATCAGCACCACAAGAAGCCGAGGAGGTGGAGGACAAGTACGTCGTGCATGTGCTTGCTGGCGTCTACGACGAGACCGTCAACATAACAAGAAGGAACGTGATGCTGATCGGCGATGGGGTCGGTGCCACCGTCATCACGGGGAACAAGAGCAATGCAACAGGCGTCCACATGGACATGACGGCGACAGTGAATGCCTTGGGTCATGGC…	chr4:334237539-334238882
Zm_B73_TIL011.1_gene=Zmay14370	ATGAGGCAGAAGCTGCCTACTGGCAGTGGTAACGACGTCGACCACACAGCCGTTCTCAGCCGCCTGTCCAACGTCATTGATCCGCCGGGGAGCTGGCCTCAGCATGCGGATGCTGTCGTGGTGAAGCGGTGCGGCGGCGGCGCTGCTCCGTAGGCTTGCTACACCAGCATCCAGGCAGCCCTGAATGCCACACCAGCACCACAAGAAGCCGAGGAGGTGGAGGACAAGTACGTCATGCATGTGCTCGCTGGCGTCTACGACGAGACCGTCAACGTAACAAGAAGGAACGTGATGCTGATCGGCGATGGGGTCGGTGCCACCATCATCACGGGGAACAAGAGGAATGCAACAGGCATCCCCATGAACATGACAGCGACAATGAATGCCTTGGGTCACGGC…	chr4:9536819-9538162
Zm_B73_TIL0110.1_gene=Zmay14796	ATGAGGCAGAAGCTGCCTGCTGGTAGTGGCAACGATGATCACCACACAGTCGTTCTTAGCCGCCTGTCCAACGTCATTGATCCGCAGGGGAGCTGGCCTCTACGTGCGGATGCTTTCATGGTGAAGCGGTGCGGCGGTGTCGCTGCTCCGCTGCCTTGCTACACCAGCATCCAGGCAGCCCTGAATGCCGCACCAGCACCACAAGAAGCCGAGGAGGTGGAGGACAAGTACGTCGTGCATGTGCTCGCTGGCGTCTACGACGAGACCGTCAACATAACAAGAAGGAACGTGATGCTGGTCGGCGATGGGGTCAGTGCCACCGTCATCACGGGGAACAAGAGCAATGCAACAGGCGTCCTCGTGAACATGACGGCGACAATGAATGCCTTGGGTCACGGC…	chr4:9593908-9595360
Zm_B97_TIL011.1_gene=Zmay14370	ATGAGGCAGAAGCTGCCTGCTGGTAGTGGCAACGATGATCACCACACAGTCGTTCTTAGCCGCCTGTCCAACGTCATTGATCCGCAGGGGAGCTGGCCTCTACGTGCGGATGCTTTCGTGGTGAAGCGGTGCGGCGGTGTCGCTGCTCCGCTGCCTTGCTACACCAGCATCCAGGCAGCCCTGAATGCCGCACCAGCACCACAAGAAGCCGAGGAGGTGGAGGACAAGTACGTCGTGCATGTGCTCGCTGGCGTCTACGACGAGACCGTCAACATAACAAGAAGGAACGTGATGCTGGTCGGCGATGGGGTCAGTGCCACCGTCATCACGGGGAACAAGAGCAATGCAACAGGCGTCCTCGTGAACATGACGGCGACAATGAATGCCTTGGGTCACGGC…	chr4:8788718-8790173
Zm_B97_TIL0110.1_gene=Zmay14796	AAGAGGCAGAAGCTGCCTGCTGGCAGTGGTAACGATGATGACCACGCAGCCATTCTCAGCCGCCTGTCTAACGTCATTGATCCACCGGGGAGCTGGCCTCCACGTGCGGATGCTGTCGTGGTGAAGCGGTGCGACGGCATCGCTGCTCCGCCGCCTTGCTACACCAGCATCCAGGCAGCCCTGAGTGCCGCACTAGCACCACAAGAAGACGAGGAGGTGGAGGACAAGTACGTCGTGCATGTGCTCGCTAGCGTCTACGACGAGACCGTCAACATAACAAGAAGGAACGTGATGCTGATCGGCGATGGGGTCGGTGCCACCGTCATCACTGGGAACAAGAGCAATGCAACAGGCATCCCCATGAACATGACGGCGACAGTGAATGCCTTGGGTCACGGC…	chr4:9291940-9293280
Zm_CML103_TIL011.1_gene= Zmay14370	ATGAGGCAGAAGCTGCCTACTGGCAGTGGTAACGACGTCGACCACACAGCCGTTCTCAGCCGCCTGTCCAACGTCATTGATCCGCCGGGGAGCTGGCCTCAGCATGCGGATGCTGTCGTGGTGAAGCGGTGCGGCGGCGGCGCTGCTCCGTAGGCTTGCTACACCAGCATCCAGGCAGCCCTGAATGCCACACCAGCACCACAAGAAGCCGAGGAGGTGGAGGACAAGTACGTCATGCATGTGCTCGCTGGCGTCTACGACGAGACCGTCAACGTAACAAGAAGGAACGTGATGCTGATCGGCGATGGGGTCGGTGCCACCATCATCACGGGGAACAAGAGGAATGCAATAGGCATCCCCATGAACATGACAGCGACAATGAATGCCTTGGGTCACGGC…	chr4:8660645-8661988
Zm_CML103_TIL0110.1_gene= Zmay14796	ATGAGGCAGAAGCTGCCTGCTGGTAGTGGCAACGATGATCACCACACAGTCGTTCTTAGCCGCCTGTCCAACGTCATTGATCCGCAGGGGAGCTGGCCTCTACGTGCGGATGCTTTCGTGGTGAAGCGGTGCGGCGGTGTCGCTGCTCCGCTGCCTTGCTACACCAGCATCCAGGCAGCCCTGAATGCCGCACCAGCACCACAAGAAGCCGAGGAGGTGGAGGACAAGTACGTCGTGCATGTGCTCGCTGGCGTCTACGACGAGACCGTCAACATAACAAGAAGGAACGTGATGCTGGTCGGCGATGGGGTCAGTGCCACCGTCATCACGGGGAACAAGAGCAATGCAACAGGCGTCCTCGTGAACATGACGGCGACAATGAATGCCTTGGGTCACGGC…	chr4:8729474-8730926
Zm_CML228_TIL011.1_gene=Zmay14370	ATGAGGCAGAAGCTGCCTACTGGCAGTGGTAACGACGTCGACCACACAGCCGTTCTCAGCCGCCTGTCCAACGTCATTGATCCGCCGGGGAGCTGGCCTCAGCATGCGGATGCTGTCGTGGTGAAGCGGTGCGGCGGCGGCGCTGCTCCGTAGGCTTGCTACACCAGCATCCAGGCAGCCCTGAATGCCACACCAGCACCACAAGAAGCCGAGGAGGTGGAGGACAAGTACGTCATGCATGTGCTCGCTGGCGTCTACGACGAGACCGTCAACGTAACAAGAAGGAACGTGATGCTGATCGGCGATGGGGTCGGTGCCACCATCATCACGGGGAACAAGAGGAATGCAATAGGCATCCCCATGAACATGACAGCGACAATGAATGCCTTGGGTCACGGC…	chr4:8977865-8979208
Zm_CML228_TIL0110.1_gene=Zmay14796	ATGAGGCAGAAGCTGCCTGCTGGTAGTGGCAACGATGATCACCACACAGTCGTTCTTAGCCGCCTGTCCAACGTCATTGATCCGCAGGGGAGCTGGCCTCTACGTGCGGATGCTTTCGTGGTGAAGCGGTGCGGCGGTGTCGCTGCTCCGCTGCCTTGCTACACCAGCATCCAGGCAGCCCTGAATGCCGCACCAGCACCACAAGAAGCCGAGGAGGTGGAGGACAAGTACGTCGTGCATGTGCTCGCTGGCGTCTACGACGAGACCGTCAACATAACAAGAAGGAACGTGATGCTGGTCGGCGATGGGGTCAGTGCCACCGTCATCACGGGGAACAAGAGCAATGCAACAGGCGTCCTCGTGAACATGACGGCGACAATGAATGCCTTGGGTCACGGC…	chr4:9046744-9048196
Zm_CML247_TIL011.1_gene=Zmay14370	ATGAGGCAGAAGCTGCCTACTGGCAGTGGTAACGACGTCGACCACACAGCCGTTCTCAGCCGCCTGTCCAACGTCATTGATCCGCCGGGGAGCTGGCCTCAGCATGCGGATGCTGTCGTGGTGAAGCGGTGCGGCGGCGGCGCTGCTCCGTAGGCTTGCTACACCAGCATCCAGGCAGCCCTGAATGCCACACCAGCACCACAAGAAGCCGAGGAGGTGGAGGACAAGTACGTCATGCATGTGCTCGCTGGCGTCTACGACGAGACCGTCAACGTAACAAGAAGGAACGTGATGCTGATCGGCGATGGGGTCGGTGCCACCATCATCACGGGGAACAAGAGGAATGCAACAGGCATCCCCATGAACATGACAGCGACAATGAATGCCTTGGGTCACGGC…	chr4:9235734-9237077
Zm_CML247_TIL0110.1_gene=Zmay14796	ATGAGGCAGAAGCTGCCTGCTGGTAGTGGCAACGATGATCACCACACAGTCGTTCTTAGCCGCCTGTCCAACGTCATTGATCCGCAGGGGAGCTGGCCTCTACGTGCGGATGCTTTCGTGGTGAAGCGGTGCGGCGGTGTCGCTGCTCCGCTGCCTTGCTACACCAGCATCCAGGCAGCCCTGAATGCCGCACCAGCACCACAAGAAGCCGAGGAGGTGGAGGACAAGTACGTCGTGCATGTGCTCGCTGGCGTCTACGACGAGACCGTCAACATAACAAGAAGGAACGTGATGCTGGTCGGCGATGGGGTCAGTGCCACCGTCATCACGGGGAACAAGAGCAATGCAACAGGCGTCCTCGTGAACATGACGGCGACAATGAATGCCTTGGGTCACGGC…	chr4:9292917-9294369
Zm_CML277_TIL011.1_gene=Zmay14370	ATGAGGCAGAAGCTGCCTACTGGCAGTGGTAACGACGTCGACCACACAGCCGTTCTCAGCCGCCTGTCCAACGTCATTGATCCGCCGGGGAGCTGGCCTCAGCATGCGGATGCTGTCGTGGTGAAGCGGTGCGGCGGCGGCGCTGCTCCGTAGGCTTGCTACACCAGCATCCAGGCAGCCCTGAATGCCACACCAGCACCACAAGAAGCCGAGGAGGTGGAGGACAAGTACGTCATGCATGTGCTCGCTGGCGTCTACGACGAGACCGTCAACGTAACAAGAAGGAACGTGATGCTGATCGGCGATGGGGTCGGTGCCACCATCATCACGGGGAACAAGAGGAATGCAACAGGCATCCCCATGAACATGACAGCGACAATGAATGCCTTGGGTCACGGC…	scaf_497:34783-36126
Zm_CML277_TIL0110.1_gene=Zmay14796	ATGAGGCAGAAGCTGCCTACTGGCAGTGGTAACGACGTCGACCACACAGCCGTTCTCAGCCGCCTGTCCAACGTCATTGATCCGCCGGGGAGCTGGCCTCAGCATGCGGATGCTGTCGTGGTGAAGCGGTGCGGCGGCGGCGCTGCTCCGTAGGCTTGCTACACCAGCATCCAGGCAGCCCTGAATGCCACACCAGCACCACAAGAAGCCGAGGAGGTGGAGGACAAGTACGTCATGCATGTGCTCGCTGGCGTCTACGACGAGACTGTCAACGTAACAAGAAGGAACGTGATGCTGATCGGCGATGGGGTCGGTGCCACCATCATCACGGGGAACAAGAGGAATGCAACAGGCATCCCCATGAACATGACAGCGACAATGAATGCCTTGGGTCACGGC…	chr4:9275118-9276573
Zm_CML322_TIL011.1_gene=Zmay14370	ATGAGGCAGAAGCTGCCTACTGGCAGTGGTAACGACGTCGACCACACAGCCGTTCTCAGCCGCCTGTCCAACGTCATTGATCCGCCGGGGAGCTGGCCTCAGCATGCGGATGCTGTCGTGGTGAAGCGGTGCGGCGGCGGCGCTGCTCCGTAGGCTTGCTACACCAGCATCCAGGCAGCCCTGAATGCCACACCAGCACCACAAGAAGCCGAGGAGGTGGAGGACAAGTACGTCATGCATGTGCTCGCTGGCGTCTACGACGAGACCGTCAACGTAACAAGAAGGAACGTGATGCTGATCGGCGATGGGGTCGGTGCCACCATCATCACGGGGAACAAGAGGAATGCAACAGGCATCCCCATGAACATGACAGCGACAATGAATGCCTTGGGTCACGGC…	chr4:11293956-11295299
Zm_CML322_TIL0110.1_gene=Zmay14796	ATGAGGCAGAAGCTGCCTACTGGCAGTGGTAACGACGTCGACCACACAGCCGTTCTCAGCCGCCTGTCCAACGTCATTGATCCGCCGGGGAGCTGGCCTCAGCATGCGGATGCTGTCGTGGTGAAGCGGTGCGGCGGCGGCGCTGCTCCGTAGGCTTGCTACACCAGCATCCAGGCAGCCCTGAATGCCACACCAGCACCACAAGAAGCCGAGGAGGTGGAGGACAAGTACGTCATGCATGTGCTCGCTGGCGTCTACGACGAGACCGTCAACGTAACAAGAAGGAACGTGATGCTGATCGGCGATGGGGTCGGTGCCACCATCATCACGGGGAACAAGAGGAATGCAACAGGCATCCCCATGAACATGACAGCGACAATGAATGCCTTGGGTCACGGC…	chr4:9456333-9457788
Zm_CML333_TIL011.1_gene=Zmay14370	ATGAGGCAGAAGCTGCCTGCTGGCAGTGGTAACGACGACGACCACGCAGCCGTTCTCAGCCGCCTGTCCAACGTCATTGATCCGCCGGGGAGCTGGCCTCCGCGTGCGGATGCTGTCGTGGCGAAGCGGTGCGGCGGCGTCGCTGCTCCGCCGCCTTGCTACACCAGCATCCAGGCAGCCCTGAAAGCCGCATCAGCACCACAAGAAGCCGAGGAGGTGGAGGACAAGTACGTCGTGCATGTGCTTGCTGGCGTCTACGACGAGACCGTCAACATAACAAGAAGGAACGTGATGCTGATCGGCGATGGGGTCGGTGCCACCGTCATCACGGGGAACAAGAGCAATGCAACAGGCGTCCACATGGACATGACGGCGACAGTGAATGCCTTGGGTCACGGC…	chr4:8587284-8588627
Zm_CML52_TIL011.1_gene=Zmay14370	ATGAGGCAGAAGCTGCCTGCTGGCAGTGGTAACGACGACGACCACGCAGCCGTTCTCAGCCGCCTGTCCAACGTCATTGATCCGCCGGGGAGCTGGCCTCCGCGTGCGGATGCTGTCGTGGCGAAGCGGTGCGGCGGCGTCGCTGCTCCGCCGCCTTGCTACACCAGCATCCAGGCAGCCCTGAAAGCCGCATCAGCACCACAAGAAGCCGAGGAGGTGGAGGACAAGTACGTCGTGCATGTGCTTGCTGGCGTCTACGACGAGACCGTCAACATAACAAGAAGGAACGTGATGCTGATCGGCGATGGGGTCGGTGCCACCGTCATCACGGGGAACAAGAGCAATGCAACAGGCGTCCACATGGACATGACGGCGACAGTGAATGCCTTGGGTCACGGC…	chr4:8977872-8979215
Zm_CML69_TIL011.1_gene=Zmay14370	ATGAGGCAGAAGCTGCCTACTGGCAGTGGTAACGACGTCGACCACACAGCCGTTCTCAGCCGCCTGTCCAACGTCATTGATCCGCCGGGGAGCTGGCCTCAGCATGCGGATGCTGTCGTGGTGAAGCGGTGCGGCGGCGGCGCTGCTCCGTAGGCTTGCTACACCAGCATCCAGGCAGCCCTGAATGCCACACCAGCACCACAAGAAGCCGAGGAGGTGGAGGACAAGTACGTCATGCATGTGCTCGCTGGCGTCTACGACGAGACCGTCAACGTAACAAGAAGGAACGTGATGCTGATCGGCGATGGGGTCGGTGCCACCATCATCACGGGGAACAAGAGGAATGCAACAGGCATCCCCATGAACATGACAGCGACAATGAATGCCTTGGGTCACGGC…	chr4:9611579-9612922
Zm_CML69_TIL0110.1_gene=Zmay14796	ATGAGGCAGAAGCTGCCTGCTGGTAGTGGCAACGATGATCACCACACAGTCGTTCTTAGCCGCCTGTCCAACGTCATTGATCCGCAGGGGAGCTGGCCTCTACGTGCGGATGCTTTCATGGTGAAGCGGTGCGGCGGTGTCGCTGCTCCGCTGCCTTGCTACACCAGCATCCAGGCAGCCCTGAATGCCGCACCAGCACCACAAGAAGCCGAGGAGGTGGAGGACAAGTACGTCGTGCATGTGCTCGCTGGCGTCTACGACGAGACCGTCAACATAACAAGAAGGAACGTGATGCTGGTCGGCGATGGGGTTAGTGCCACCGTCATCACGGGGAACAAGAGCAATGCAACAGGCGTCCTCGTGAACATGACGGCGACAATGAATGCCTTGGGTCACGGC…	chr4:9668708-9670160
Zm_HP301_TIL011.1_gene=Zmay14370	ATGAGGCAGAAGCTGCCTGCTGGCAGTGGTAACGACGACGACCACGCAGCCGTTCTCAGCCGCCTGTCCAACGTCATTGATCCGCCGGGGAGCTGGCCTCCGCGTGCGGATGCTGTCGTGGCGAAGCGGTGCGGCGGCGTCGCTGCTCCGCCGCCTTGCTACACCAGCATCCAGGCAGCCCTGAAAGCCGCATCAGCACCACAAGAAGCCGAGGAGGTGGAGGACAAGTACGTCGTGCATGTGCTTGCTGGCGTCTACGACGAGACCGTCAACATAACAAGAAGGAACGTGATGCTGATCGGCGATGGGGTCGGTGCCACCGTCATCACGGGGAACAAGAGCAATGCAACAGGCGTCCACATGGACATGACGGCGACAGTGAATGCCTTGGGTCACGGC…	chr4:9044106-9045449
Zm_IL14H_TIL011.1_gene=Zmay14370	ATGAGGCAGAAGCTGCCTACTGGCAGTGGTAACGACGTCGACCACACAGCCGTTCTCAGCCGCCTGTCCAACGTCATTGATCCGCCGGGGAGCTGGCCTCAGCATGCGGATGCTGTCGTGGTGAAGCGGTGCGGCGGCGGCGCTGCTCCGTAGGCTTGCTACACCAGCATCCAGGCAGCCCTGAATGCCACACCAGCACCACAAGAAGCCGAGGAGGTGGAGGACAAGTACGTCATGCATGTGCTCGCTGGCGTCTACGACGAGACCGTCAACGTAACAAGAAGGAACGTGATGCTGATCGGCGATGGGGTCGGTGCCACCATCATCACGGGGAACAAGAGGAATGCAACAGGCATCCCCATGAACATGACAGCGACAATGAATGCCTTGGGTCACGGC…	chr4:9645406-9646749
Zm_IL14H_TIL0110.1_gene=Zmay14796	ATGAGGCAGAAGCTGCCTGCTGGTAGTGGCAACGATGATCACCACACAGTCGTTCTTAGCCGCCTGTCCAACGTCATTGATCCGCAGGGGAGCTGGCCTCTACGTGCGGATGCTTTCGTGGTGAAGCGGTGCGGCGGTGTCGCTGCTCCGCTGCCTTGCTACACCAGCATCCAGGCAGCCCTGAATGCCGCACCAGCACCACAAGAAGCCGAGGAGGTGGAGGACAAGTACGTCGTGCATGTGCTCGCTGGCGTCTACGACGAGACCGTCAACATAACAAGAAGGAACGTGATGCTGGTCGGCGATGGGGTCAGTGCCACCGTCATCACGGGGAACAAGAGCAATGCAACAGGCGTCCTCGTGAACATGACGGCGACAATGAATGCCTTGGGTCACGGC…	chr4:9702459-9703911
Zm_Ki11_TIL011.1_gene=Zmay14370	ATGAGGCAGAAGCTGCCTACTGGCAGTGGTAACGACGTCGACCACACAGCCGTTCTCAGCCGCCTGTCCAACGTCATTGATCCGCCGGGGAGCTGGCCTCAGCATGCGGATGCTGTCGTGGTGAAGCGGTGCGGCGGCGGCGCTGCTCCGTAGGCTTGCTACACCAGCATCCAGGCAGCCCTGAATGCCACACCAGCACCACAAGAAGCCGAGGAGGTGGAGGACAAGTACGTCATGCATGTGCTCGCTGGCGTCTACGACGAGACCGTCAACGTAACAAGAAGGAACGTGATGCTGATCGGCGATGGGGTCGGTGCCACCATCATCACGGGGAACAAGAGGAATGCAACAGGCATCCCCATGAACATGACAGCGACAATGAATGCCTTGGGTCACGGC…	chr4:8944053-8945396
Zm_Ki11_TIL0110.1_gene=Zmay14796	ATGAGGCAGAAGCTGCCTGCTGGTAGTGGCAACGATGATCACCACACAGTCGTTCTTAGCCGCCTGTCCAACGTCATTGATCCGCAGGGGAGCTGGCCTCTACGTGCGGATGCTTTCGTGGTGAAGCGGTGCGGCGGTGTCGCTGCTCCGCTGCCTTGCTACACCAGCATCCAGGCAGCCCTGAATGCCGCACCAGCACCACAAGAAGCCGAGGAGGTGGAGGACAAGTACGTCGTGCATGTGCTCGCTGGCGTCTACGACGAGACCGTCAACATAACAAGAAGGAACGTGATGCTGGTCGGCGATGGGGTCAGTGCCACCGTCATCACGGGGAACAAGAGCAATGCAACAGGCGTCCTCGTGAACATGACGGCGACAATGAATGCCTTGGGTCACGGC…	chr4:9001221-9002673
Zm_Ki3_TIL011.1_gene=Zmay14370	ATGAGGCAGAAGCTGCCTACTGGCAGTGGTAACGACGTCGACCACACAGCCGTTCTCAGCCGCCTGTCCAACGTCATTGATCCGCCGGGGAGCTGGCCTCAGCATGCGGATGCTGTCGTGGTGAAGCGGTGCGGCGGCGGCGCTGCTCCGTAGGCTTGCTACACCAGCATCCAGGCAGCCCTGAATGCCACACCAGCACCACAAGAAGCCGAGGAGGTGGAGGACAAGTACGTCATGCATGTGCTCGCTGGCGTCTACGACGAGACCGTCAACGTAACAAGAAGGAACGTGATGCTGATCGGCGATGGGGTCGGTGCCACCATCATCACGGGGAACAAGAGGAATGCAATAGGCATCCCCATGAACATGACAGCGACAATGAATGCCTTGGGTCACGGC…	chr4:9410006-9411349
Zm_Ki3_TIL0110.1_gene=Zmay14796	ATGAGGCAGAAGCTGCCTGCTGGTAGTGGCAACGATGATCACCACACAGTCGTTCTTAGCCGCCTGTCCAACGTCATTGATCCGCAGGGGAGCTGGCCTCTACGTGCGGATGCTTTCGTGGTGAAGCGGTGCGGCGGTGTCGCTGCTCCGCTGCCTTGCTACACCAGCATCCAGGCAGCCCTGAATGCCGCACCAGCACCACAAGAAGCCGAGGAGGTGGAGGACAAGTACGTCGTGCATGTGCTCGCTGGCGTCTACGACGAGACCGTCAACATAACAAGAAGGAACGTGATGCTGGTCGGCGATGGGGTCAGTGCCACCGTCATCACGGGGAACAAGAGCAATGCAACAGGCGTCCTCGTGAACATGACGGCGACAATGAATGCCTTGGGTCACGGC…	chr4:9478888-9480340
Zm_Ky21_TIL011.1_gene=Zmay14370	ATGAGGCAGAAGCTGCCTACTGGCAGTGGTAACGACGTCGACCACACAGCCGTTCTCAGCCGCCTGTCCAACGTCATTGATCCGCCGGGGAGCTGGCCTCAGCATGCGGATGCTGTCGTGGTGAAGCGGTGCGGCGGCGGCGCTGCTCCGTAGGCTTGCTACACCAGCATCCAGGCAGCCCTGAATGCCACACCAGCACCACAAGAAGCCGAGGAGGTGGAGGACAAGTACGTCATGCATGTGCTCGCTGGCGTCTACGACGAGACCGTCAACGTAACAAGAAGGAACGTGATGCTGATCGGCGATGGGGTCGGTGCCACCATCATCACGGGGAACAAGAGGAATGCAACAGGCATCCCCATGAACATGACAGCGACAATGAATGCCTTGGGTCACGGC…	chr4:10642233-10643576
Zm_Ky21_TIL0110.1_gene=Zmay14796	ATGAGGCAGAAGCTGCCTACTGGCAGTGGTAACGACGTCGACCACACAGCCGTTCTCAGCCGCCTGTCCAACGTCATTGATCCGCCGGGGAGCTGGCCTCAGCATGCGGATGCTGTCGTGGTGAAGCGGTGCGGCGGCGGCGCTGCTCCGTAGGCTTGCTACACCAGCATCCAGGCAGCCCTGAATGCCACACCAGCACCACAAGAAGCCGAGGAGGTGGAGGACAAGTACGTCATGCATGTGCTCGCTGGCGTCTACGACGAGACCGTCAACGTAACAAGAAGGAACGTGATGCTGATCGGCGATGGGGTCGGTGCCACCATCATCACGGGGAACAAGAGGAATGCAACAGGCATCCCCATGAACATGACAGCGACAATGAATGCCTTGGGTCACGGC…	chr4:8750123-8751578
Zm_M162W_TIL011.1_gene=Zmay14370	ATGAGGCAGAAGCTGCCTACTGGCAGTGGTAACGACGTCGACCACACAGCCGTTCTCAGCCGCCTGTCCAACGTCATTGATCCGCCGGGGAGCTGGCCTCAGCATGCGGATGCTGTCGTGGTGAAGCGGTGCGGCGGCGGCGCTGCTCCGTAGGCTTGCTACACCAGCATCCAGGCAGCCCTGAATGCCACACCAGCACCACAAGAAGCCGAGGAGGTGGAGGACAAGTACGTCATGCATGTGCTCGCTGGCGTCTACGACGAGACCGTCAACGTAACAAGAAGGAACGTGATGCTGATCGGCGATGGGGTCGGTGCCACCATCATCACGGGGAACAAGAGGAATGCAACAGGCATCCCCATGAACATGACAGCGACAATGAATGCCTTGGGTCACGGC…	chr4:9078323-9079666
Zm_M162W_TIL0110.1_gene=Zmay14796	ATGAGGCAGAAGCTGCCTGCTGGTAGTGGCAACGATGATCACCACACAGTCGTTCTTAGCCGCCTGTCCAACGTCATTGATCCGCAGGGGAGCTGGCCTCTACGTCCGGATGCTTTCGTGGTGAAGCGGTGCGGCGGTGTCGCTGCTCCGCTGCCTTGCTACACCAGCATCCAGGCAGCCCTGAATGCCGCACCAGCACCACAAGAAGCCGAGGAGGTGGAGGACAAGTACGTCGTGCATGTGCTCGCTGGCGTCTACGACGAGACCGTCAACATAACAAGAAGGAACGTGATGCTGGTCGGCGATGGGGTCAGTGCCACCGTCATCACGGGGAACAAGAGCAATGCAACAGGCGTCCTCGTGAACATGACGGCGACAATGAATGCCTTGGGTCACGGC…	chr4:9135800-9137252
Zm_M37W_TIL011.1_gene=Zmay14370	ATGAGGCAGAAGCTGCCTACTGGCAGTGGTAACGACGTCGACCACACAGCCGTTCTCAGCCGCCTGTCCAACGTCATTGATCCGCCGGGGAGCTGGCCTCAGCATGCGGATGCTGTCGTGGTGAAGCGGTGCGGCGGCGGCGCTGCTCCGTAGGCTTGCTACACCAGCATCCAGGCAGCCCTGAATGCCACACCAGCACCACAAGAAGCCGAGGAGGTGGAGGACAAGTACGTCATGCATGTGCTCGCTGGCGTCTACGACGAGACCGTCAACGTAACAAGAAGGAACGTGATGCTGATCGGCGATGGGGTCGGTGCCACCATCATCACGGGGAACAAGAGGAATGCAATAGGCATCCCCATGAACATGACAGCGACAATGAATGCCTTGGGTCACGGC…	chr4:8935278-8936621
Zm_M37W_TIL0110.1_gene=Zmay14796	ATGAGGCAGAAGCTGCCTGCTGGTAGTGGCAACGATGATCACCACACAGTCGTTCTTAGCCGCCTGTCCAACGTCATTGATCCGCAGGGGAGCTGGCCTCTACGTGCGGATGCTTTCGTGGTGAAGCGGTGCGGCGGTGTCGCTGCTCCGCTGCCTTGCTACACCAGCATCCAGGCAGCCCTGAATGCCGCACCAGCACCACAAGAAGCCGAGGAGGTGGAGGACAAGTACGTCGTGCATGTGCTCGCTGGCGTCTACGACGAGACCGTCAACATAACAAGAAGGAACGTGATGCTGGTCGGCGATGGGGTCAGTGCCACCGTCATCACGGGGAACAAGAGCAATGCAACAGGCGTCCTCGTGAACATGACGGCGACAATGAATGCCTTGGGTCACGGC…	chr4:8992362-8993814
Zm_Mo17cau_TIL011.1_gene=Zmay14370	ATGAGGCAGAAGCTGCCTACTGGCAGTGGTAACGACGTCGACCACACAGCCGTTCTCAGCCGCCTGTCCAACGTCATTGATCCGCCGGGGAGCTGGCCTCAGCATGCGGATGCTGTCGTGGTGAAGCGGTGCGGCGGCGGCGCTGCTCCGTAGGCTTGCTACACCAGCATCCAGGCAGCCCTGAATGCCACACCAGCACCACAAGAAGCCGAGGAGGTGGAGGACAAGTACGTCATGCATGTGCTCGCTGGCGTCTACGACGAGACCGTCAACGTAACAAGAAGGAACGTGATGCTGATCGGCGATGGGGTCGGTGCCACCATCATCACGGGGAACAAGAGGAATGCAACAGGCATCCCCATGAACATGACAGCGACAATGAATGCCTTGGGTCACGGC…	chr4:8590057-8591400
Zm_Mo17cau_TIL0110.1_gene=Zmay14796	ATGAGGCAGAAGCTGCCTGCTGGTAGTGGCAACGATGATCACCACACAGTCGTTCTTAGCCGCCTGTCCAACGTCATTGATCCGCAGGGGAGCTGGCCTCTACGTGCGGATGCTTTCGTGGTGAAGCGGTGCGGCGGTGTCGCTGCTCCGCTGCCTTGCTACACCAGCATCCAGGCAGCCCTGAATGCCGCACCAGCACCACAAGAAGCCGAGGAGGTGGAGGACAAGTACGTCGTGCATGTGCTCGCTGGCGTCTACGACGAGACCGTCAACATAACAAGAAGGAACGTGATGCTGGTCGGCGATGGGGTCAGTGCCACCGTCATCACGGGGAACAAGAGCAATGCAACAGGCGTCCTCGTGAACATGACGGCGACAATGAATGCCTTGGGTCACGGC…	chr4:8647118-8648570
Zm_Mo17yan_TIL011.1_gene=Zmay14370	ATGAGGCAGAAGCTGCCTACTGGCAGTGGTAACGACGTCGACCACACAGCCGTTCTCAGCCGCCTGTCCAACGTCATTGATCCGCCGGGGAGCTGGCCTCAGCATGCGGATGCTGTCGTGGTGAAGCGGTGCGGCGGCGGCGCTGCTCCGTAGGCTTGCTACACCAGCATCCAGGCAGCCCTGAATGCCACACCAGCACCACAAGAAGCCGAGGAGGTGGAGGACAAGTACGTCATGCATGTGCTCGCTGGCGTCTACGACGAGACCGTCAACGTAACAAGAAGGAACGTGATGCTGATCGGCGATGGGGTCGGTGCCACCATCATCACGGGGAACAAGAGGAATGCAACAGGCATCCCCATGAACATGACAGCGACAATGAATGCCTTGGGTCACGGC…	chr4:8663917-8665260
Zm_Mo17yan_TIL0110.1_gene=Zmay14796	ATGAGGCAGAAGCTGCCTGCTGGTAGTGGCAACGATGATCACCACACAGTCGTTCTTAGCCGCCTGTCCAACGTCATTGATCCGCAGGGGAGCTGGCCTCTACGTGCGGATGCTTTCGTGGTGAAGCGGTGCGGCGGTGTCGCTGCTCCGCTGCCTTGCTACACCAGCATCCAGGCAGCCCTGAATGCCGCACCAGCACCACAAGAAGCCGAGGAGGTGGAGGACAAGTACGTCGTGCATGTGCTCGCTGGCGTCTACGACGAGACCGTCAACATAACAAGAAGGAACGTGATGCTGGTCGGCGATGGGGTCAGTGCCACCGTCATCACGGGGAACAAGAGCAATGCAACAGGCGTCCTCGTGAACATGACGGCGACAATGAATGCCTTGGGTCACGGC…	chr4:8720986-8722438
Zm_Mo18W_TIL011.1_gene=Zmay14370	ATGAGGCAGAAGCTGCCTACTGGCAGTGGTAACGACGTCGACCACACAGCCGTTCTCAGCCGCCTGTCCAACGTCATTGATCCGCCGGGGAGCTGGCCTCAGCATGCGGATGCTGTCGTGGTGAAGCGGTGCGGCGGCGGCGCTGCTCCGTAGGCTTGCTACACCAGCATCCAGGCAGCCCTGAATGCCACACCAGCACCACAAGAAGCCGAGGAGGTGGAGGACAAGTACGTCATGCATGTGCTCGCTGGCGTCTACGACGAGACCGTCAACGTAACAAGAAGGAACGTGATGCTGATCGGCGATGGGGTCGGTGCCACCATCATCACGGGGAACAAGAGGAATGCAACAGGCATCCCCATGAACATGACAGCGACAATGAATGCCTTGGGTCACGGC…	chr4:9055681-9057024
Zm_Mo18W_TIL0110.1_gene=Zmay14796	ATGAGGCAGAAGCTGCCTGCTGGTAGTGGCAACGATGATCACCACACAGTCGTTCTTAGCCGCCTGTCCAACGTCATTGATCCGCAGGGGAGCTGGCCTCTACGTGCGGATGCTTTCGTGGTGAAGCGGTGCGGCGGTGTCGCTGCTCCGCTGCCTTGCTACACCAGCATCCAGGCAGCCCTGAATGCCGCACCAGCACCACAAGAAGCCGAGGAGGTGGAGGACAAGTACGTCGTGCATGTGCTCGCTGGCGTCTACGACGAGACCGTCAACATAACAAGAAGGAACGTGATGCTGGTCGGCGATGGGGTCAGTGCCACCGTCATCACGGGGAACAAGAGCAATGCAACAGGCGTCCTCGTGAACATGACGGCGACAATGAATGCCTTGGGTCACGGC…	chr4:9112738-9114190
Zm_MS71_TIL011.1_gene=Zmay14370	ACAAGGTAGAAGCTGCCTGCTAGCAGTGGTAACGACGACGACCACGAAGCCATTCTCAGCCGCCTGTCCAACGTCATTGATCCGCCGAAGAGCTGGCCTCCGCGTGTGGATGCTGTCGTTGTGAAGCGGTGCGGCGGCGTCGCTGCTCCACCGCCTTGCTACACTAGCATCCAGGCAACCCTGAATGTCGCATCAACACCACAAGAAGTCGAGGAGGTGGAGGACAAGTACGTCGTGCATGTGCTCGCTGGCGTCTACGACGAGACTGTCAACATAACAAGAAGGAACATGATGCTGATCGGCGATGGGGTCGGTGCCACCGTCATCACAGGGAATAAGAGCAATGCAACAGGCATCCCCATGACCATGACGGCGACAGTGAATGCCTTGGGTCATGAC…	chr4:8263332-8264675
Zm_MS71_TIL0110.1_gene=Zmay14796	ACGAGACAGAAGCTGCCTGCTGGCAGTGGTAACGACGACGACCACGCAGTCGTTCTTAGCCGCCTGTAAAACGTCATTGATCAGCCGGGGAGCTGGCCTCCGCGTGCGGATGCTGTCGTGGTGAAGCGGTGCAGCGGCGTCGCTGCTCCGCCGCCTTGCTACACCAGCATCCAGGCAGCCTTGAATGCCGCACCAGCACCACAAGAAGCCGAGGAGGTGGAGGACAAGTACGTCGTGCATGTGCTCGTTGGCATCTACGACGAGACCGTCAACATAACAAGAAGGAACGTGAAGCTGATCAGCGATGGGGTCGGTGCCACCATTATCACGGGGAAGAAGAGCAATGCAACAGGCATCCCCATGAACATGATGGCGACAGTGAATGCCTTGGGTCATGGC…	chr4:8224307-8225762
Zm_NC350_TIL011.1_gene=Zmay14370	ATGAGGCAGAAGCTGCCTGCTGGCAGTGGTAACGACGACGACCACGCAGCCGTTCTCAGCCGCCTGTCCAACGTCATTGATCCGCCGGGGAGCTGGCCTCCGCGTGCGGATGCTGTCGTGGCGAAGCGGTGCGGCGGCGTCGCTGCTCCGCCGCCTTGCTACACCAGCATCCAGGCAGCCCTGAAAGCCGCATCAGCACCACAAGAAGCCGAGGAGGTGGAGGACAAGTACGTCGTGCATGTGCTTGCTGGCGTCTACGACGAGACCGTCAACATAACAAGAAGGAACGTGATGCTGATCGGCGATGGGGTCGGTGCCACCGTCATCACGGGGAACAAGAGCAATGCAACAGGCGTCCACATGGACATGACGGCGACAGTGAATGCCTTGGGTCACGGC…	chr4:9119429-9120772
Zm_NC358_TIL011.1_gene=Zmay14370	ATGAGGCAGAAGCTGCCTGCTGGCAGTGGTAACGACGACGACCACGCAGCCGTTCTCAGCCGCCTGTCCAACGTCATTGATCCGCCGGGGAGCTGGCCTCCGCGTGCGGATGCTGTCGTGGCGAAGCGGTGCGGCGGCGTCGCTGCTCCGCCGCCTTGCTACACCAGCATCCAGGCAGCCCTGAAAGCCGCATCAGCACCACAAGAAGCCGAGGAGGTGGAGGACAAGTACGTCGTGCATGTGCTTGCTGGCGTCTACGACGAGACCGTCAACATAACAAGAAGGAACGTGATGCTGATCGGCGATGGGGTCGGTGCCACCGTCATCACGGGGAACAAGAGCAATGCAACAGGCGTCCACATGGACATGACGGCGACAGTGAATGCCTTGGGTCACGGC…	chr4:8905527-8906870
Zm_Oh43_TIL011.1_gene=Zmay14370	ATGAGGCAGAAGCTGCCTACTGGCAGTGGTAACGACGTCGACCACACAGCCGTTCTCAGCCGCCTGTCCAACGTCATTGATCCGCCGGGGAGCTGGCCTCAGCATGCGGATGCTGTCGTGGTGAAGCGGTGCGGCGGCGGCGCTGCTCCGTAGGCTTGCTACACCAGCATCCAGGCAGCCCTGAATGCCACACCAGCACCACAAGAAGCCGAGGAGGTGGAGGACAAGTACGTCATGCATGTGCTCGCTGGCGTCTACGACGAGACCGTCAACGTAACAAGAAGGAACGTGATGCTGATCGGCGATGGGGTCGGTGCCACCATCATCACGGGGAACAAGAGGAATGCAACAGGCATCCCCATGAACATGACAGCGACAATGAATGCCTTGGGTCACGGC…	chr4:9790473-9791816
Zm_Oh43_TIL0110.1_gene=Zmay14796	ATGAGGCAGAAGCTGCCTGCTGGTAGTGGCAACGATGATCACCACACAGTCGTTCTTAGCCGCCTGTCCAACGTCATTGATCCGCAGGGGAGCTGGCCTCTACGTGCGGATGCTTTCGTGGTGAAGCGGTGCGGCGGTGTCGCTGCTCCGCTGCCTTGCTACACCAGCATCCAGGCAGCCCTGAATGCCGCACCAGCACCACAAGAAGCCGAGGAGGTGGAGGACAAGTACGTCGTGCATGTGCTCGCTGGCGTCTACGACGAGACCGTCAACATAACAAGAAGGAACGTGATGCTGGTCGGCGATGGGGTCAGTGCCACCGTCATCACGGGGAACAAGAGCAATGCAACAGGCGTCCTCGTGAACATGACGGCGACAATGAATGCCTTGGGTCACGGC…	chr4:9847505-9848957
Zm_Oh7b_TIL011.1_gene=Zmay14370	ATGAGGCAGAAGCTGCCTACTGGCAGTGGTAACGACGTCGACCACACAGCCGTTCTCAGCCGCCTGTCCAACGTCATTGATCCGCCGGGGAGCTGGCCTCAGCATGCGGATGCTGTCGTGGTGAAGCGGTGCGGCGGCGGCGCTGCTCCGTAGGCTTGCTACACCAGCATCCAGGCAGCCCTGAATGCCACACCAGCACCACAAGAAGCCGAGGAGGTGGAGGACAAGTACGTCATGCATGTGCTCGCTGGCGTCTACGACGAGACCGTCAACGTAACAAGAAGGAACGTGATGCTGATCGGCGATGGGGTCGGTGCCACCATCATCACGGGGAACAAGAGGAATGCAACAGGCATCCCCATGAACATGACAGCGACAATGAATGCCTTGGGTCACGGC…	chr4:8215023-8216366
Zm_Oh7b_TIL0110.1_gene=Zmay14796	ATGAGGCAGAAGCTGCCTGCTGGTAGTGGCAACGATGATCACCACACAGTCGTTCTTAGCCGCCTGTCCAACGTCATTGATCCGCAGGGGAGCTGGCCTCTACGTGCGGATGCTTTCGTGGTGAAGCGGTGCGGCGGTGTCGCTGCTCCGCTGCCTTGCTACACCAGCATCCAGGCAGCCCTGAATGCCGCACCAGCACCACAAGAAGCCGAGGAGGTGGAGGACAAGTACGTCGTGCATGTGCTCGCTGGCGTCTACGACGAGACCGTCAACATAACAAGAAGGAACGTGATGCTGGTCGGCGATGGGGTCAGTGCCACCGTCATCACGGGGAACAAGAGCAATGCAACAGGCGTCCTCGTGAACATGACGGCGACAATGAATGCCTTGGGTCACGGC…	chr4:8272512-8273964
Zm_P39_TIL011.1_gene=Zmay14370	ATGAGGCAGAAGCTGCCTACTGGCAGTGGTAACGACGTCGACCACACAGCCGTTCTCAGCCGCCTGTCCAACGTCATTGATCCGCCGGGGAGCTGGCCTCAGCATGCGGATGCTGTCGTGGTGAAGCGGTGCGGCGGCGGCGCTGCTCCGTAGGCTTGCTACACCAGCATCCAGGCAGCCCTGAATGCCACACCAGCACCACAAGAAGCCGAGGAGGTGGAGGACAAGTACGTCATGCATGTGCTCGCTGGCGTCTACGACGAGACCGTCAACGTAACAAGAAGGAACGTGATGCTGATCGGCGATGGGGTCGGTGCCACCATCATCACGGGGAACAAGAGGAATGCAACAGGCATCCCCATGAACATGACAGCGACAATGAATGCCTTGGGTCACGGC…	chr4:9467907-9469250
Zm_P39_TIL0110.1_gene=Zmay14796	ATGAGGCAGAAGCTGCCTGCTGGTAGTGGCAACGATGATCACCACACAGTCGTTCTTAGCCGCCTGTCCAACGTCATTGATCCGCAGGGGAGCTGGCCTCTACGTGCGGATGCTTTCGTGGTGAAGCGGTGCGGCGGTGTCGCTGCTCCGCTGCCTTGCTACACCAGCATCCAGGCAGCCCTGAATGCCGCACCAGCACCACAAGAAGCCGAGGAGGTGGAGGACAAGTACGTCGTGCATGTGCTCGCTGGCGTCTACGACGAGACCGTCAACATAACAAGAAGGAACGTGATGCTGGTCGGCGATGGGGTCAGTGCCACCGTCATCACGGGGAACAAGAGCAATGCAACAGGCGTCCTCGTGAACATGACGGCGACAATGAATGCCTTGGGTCACGAC…	chr4:9524995-9526447
Zm_Tx303_TIL011.1_gene=Zmay14370	ATGAGGCAGAAGCTGCCTACTGGCAGTGGTAACGACGTCGACCACACAGCCGTTCTCAGCCGCCTGTCCAACGTCATTGATCCGCCGGGGAGCTGGCCTCAGCATGCGGATGCTGTCGTGGTGAAGCGGTGCGGCGGCGGCGCTGCTCCGTAGGCTTGCTACACCAGCATCCAGGCAGCCCTGAATGCCACACCAGCACCACAAGAAGCCGAGGAGGTGGAGGACAAGTACGTCATGCATGTGCTCGCTGGCGTCTACGACGAGACCGTCAACGTAACAAGAAGGAACGTGATGCTGATCGGCGATGGGGTCGGTGCCACCATCATCACGGGGAACAAGAGGAATGCAACAGGCATCCCCATGAACATGACAGCGACAATGAATGCCTTGGGTCACGGC…	chr4:9064817-9066160
Zm_Tx303_TIL0110.1_gene=Zmay14796	ATGAGGCAGAAGCTGCCTGCTGGTAGTGGCAACGATGATCACCACACAGTCGTTCTTAGCCGCCTGTCCAACGTCATTGATCCGCAGGGGAGCTGGCCTCTACGTGCGGATGCTTTCATGGTGAAGCGGTGCGGCGGTGTCGCTGCTCCGCTGCCTTGCTACACCAGCATCCAGGCAGCCCTGAATGCCGCACCAGCACCACAAGAAGCCGAGGAGGTGGAGGACAAGTACGTCGTGCATGTGCTCGCTGGCGTCTACGACGAGACCGTCAACATAACAAGAAGGAACGTGATGCTGGTCGGCGATGGGGTTAGTGCCACCGTCATCACGGGGAACAAGAGCAATGCAACAGGCGTCCTCGTGAACATGACGGCGACAATGAATGCCTTGGGTCACGGC…	chr4:9121894-9123346
Zm_Tzi8_TIL011.1_gene=Zmay14370	ATGAGGCAGAAGCTGCCTGCTGGCAGTGGTAACGACGACGACCACGCAGCCGTTCTCAGCCGCCTGTCCAACGTCATTGATCCGCCGGGGAGCTGGCCTCCGCGTGCGGATGCTGTCGTGGCGAAGCGGTGCGGCGGCGTCGCTGCTCCGCCGCCTTGCTACACCAGCATCCAGGCAGCCCTGAAAGCCGCATCAGCACCACAAGAAGCCGAGGAGGTGGAGGACAAGTACGTCGTGCATGTGCTTGCTGGCGTCTACGACGAGACCGTCAACATAACAAGAAGGAACGTGATGCTGATCGGCGATGGGGTCGGTGCCACCGTCATCACGGGGAACAAGAGCAATGCAACAGGCGTCCACATGGACATGACGGCGACAGTGAATGCCTTGGGTCACGGC…	chr4:9260861-9262204
Zm_W22_TIL011.1_gene=Zmay14370	ATGAGGCAGAAGCTGCCTACTGGCAGTGGTAACGACGTCGACCACACAGCCGTTCTCAGCCGCCTGTCCAACGTCATTGATCTGCCGGGGAGCTGGCCTCAGCATGCGGATGCTGTCGTGGTGAAGCGGTGCGGCGGCGGCGCTGCTCCGTAGGCTTGCTACACCAGCATCCAGGCAGCCCTGAATGCCACACCAGCACCACAAGAAGCCGAGGAGGTGGAGGACAAGTACGTCATGCATGTGCTCGCTGGCGTCTACGACGAGACCGTCAACGTAACAAGAAGGAACGTGATGCTGATCGGCGATGGGGTCGGTGCCACCATCATCACGGGGAACAAGAGGAATGCAACAGGCATCCCCATGAACATGACAGCGACAATGAATGCCTTGGGTCACGGC…	chr4:8231534-8232877
Zm_W22_TIL0110.1_gene=Zmay14796	ATGAGGCAGAAGCTGCCTGCTGGTAGTGGCAACGATGATCACCACACAGTCGTTCTTAGCCGCCTGTCCAACGTCATTGATCCGCAGGGGAGCTGGCCTCTACGTGCGGATGCTTTCGTGGTGAAGCGGTGCGGCGGTGTCGCTGCTCCGCTGCCTTGCTACACCAGCATCCAGGCAGCCCTGAATGCCGCACCAGCACCACAAGAAGCCGAGGAGGTGGAGGACAAGTACGTCGTGCATGTGCTCGCTGGCGTCTACGACGAGACCGTCAACATAACAAGAAGGAACGTGATGCTGGTCGGCGATGGGGTCAGTGCCACCGTCATCACGGGGAACAAGAGCAATGCAACAGGCGTCCTCGTGAACATGACGGCGACAATGAATGCCTTGGGTCACGGC…	chr4:8289830-8291282
Zv_TIL01_TIL011.1_gene=Zmay14370	ATGAGGCAGAAGCTGCCTGCTGGCAGTGGTAACGACGACGACCACGCAGCCGTTCTCAGCCGCCTGTCCAACGTCATTGATCCGCCGGGGAGCTGGCCTCCGCGTGCGGATGCAGTCGTGGCGAAGCGGTGCGGCGGCGTCGCTGCTCCGCCGCCTTGCTACACCAGCATCCAGGCAGCCCTGAAAGCCGCATCAGCACCACAAGAAGCCGAGGAGGTGGAGGACAAGTACGTCGTGCATGTGCTTGCTGGCGTCTACGACGAGACCGTCAACATAACAAGAAGGAACGTGATGCTGATCGGCGATGGGGTCGGTGCCACCGTCATCACGGGGAACAAGAGCAATGCAACAGGCGTCCACATGGACATGACGGCGACAGTGAATGCCTTGGGTCACGGC…	chr4:33097477-33098820
Zv_TIL11_TIL011.1_gene=Zmay14370	ATGAGGCAGAAGCTGCCTACTGGCAGTGGTAACGACGTCGACCACACAGCCGTTCTCAGCCGCCTGTCCAACGTCATTGATCCGCCGGGGAGCTGGCCTCAGCATGCGGATGCTGTCGTGGTGAAGCGGTGCGGCGGCGGCGCTGCTCCGTAGGCTTGCTACACCAGCATCCAGGCAGCCCTGAATGCCACACCAGCACCACAAGAAGCCGAGGAGGTGGAGGACAAGTACGTCATGCATGTGCTCGCTGGCGTCTACGACGAGACCGTCAACGTAACAAGAAGGAACGTGATGCTGATCGGCGATGGGGTCGGTGGCACCATCATCACGGGGAACAAGAGGAATGCAACAGGCATCCCCATGAACATGACAGCGACAATGAATGCCTTGGGTCACGGC…	chr4:9793144-9794487
Zv_TIL11_TIL0110.1_gene=Zmay14796	ATGAGGCAGAAGCTGCCTGCTGGTAGTGGCAACGATGATCACCACACAGTCGTTCTTAGCCGCCTGTCCAACGTCATTGATCCGCAGGGGAGCTGGCCTCTACGTGCGGATGCTTTCGTGGTGAAGCGGTGCGGCGGTGTCGTTGCTCCGCCGCCTTGCTACACCAGCATCCAGGCAGCCCTGAATGCCGCACCAGCACCACAAGAAGCCGAGGAGGTGGAGGACAAGTACGTCGTGCATGTGCTCGCTGGCGTCTACGACGAGACCGTCAACATAACAAGAAGGAACGTGATGCTGGTCGGCGATGGGGTCAGTGCCACCGTCATCACGGGGAACAAGAGCAATGCAACAGGCGTCCTCGTGAACATGACGGCGACAATGAATGCCTTGGGTCACGGC…	chr4:9859800-9861252
Zx_TIL18_TIL011.1_gene=Zmay14370	ATGAGGCAGAAGCTGCCTGCTGGCAGTGGTAACGACGACGACCACGCAGCCGTTCTCAGCCGCCTGTCCAACGTCATTGATCCGCCGGGGAGCTGGCCTCCGCGTGCGGATGCTGTCGTGGCGAAGCGGTGCGGCGGCGTCGCTGCTCCGCCGCCTTGCTACACCAGCATCCAGGCAGCCCTGAAAGCCGCATCAGCACCACAAGAAGCCGAGGAGGTGGAGGACAAGTACGTCGTGCATGTGCTTGCTGGCGTCTACGACGAGACCGTCAACATAACAAGAAGGAACGTGATGCTGATCGGCGATGGGGTCGGTGCCACCGTCATCACGGGGAACAAGAGCAATGCAACAGGCGTCCACATGGACATGACGGCGACAGTGAATGCCTTGGGTCACGGC…	chr4:24935753-24937096
Zx_TIL18_TIL0110.1_gene=Zmay14796	ATGAGGCAGAAGCTGCCTGCTGGCAGTGGTAACGACGACGACCACGCAGCCGTTCTCAGCCGCCTGTCCAACGTCATTGATCCGCCGGGGAGCTGGCCTCCGCGTGCGGATGCTGTCGTGGCGAAGCGGTGCGGCGGCGTCGCTGCTCCGCCGCCTTGCTACACCAGCATCCAGGCAGCCCTGAAAGCCGCATCAGCACCACAAGAAGCCGAGGAGGTGGAGGACAAGTACGTCGTGCATGTGCTTGCTGGCGTCTACGACGAGACCGTCAACATAACAAGAAGGAACGTGATGCTGATCGGCGATGGGGTCGGTGCCACCGTCATCACGGGGAACAAGAGCAATGCAACAGGCGTCCACATGGACATGACGGCGACAGTGAATGCCTTGGGTCACGGC…	chr4:23624382-23625819

## Sheet: Ga1p
Genome_gene	CDS_withoutSP	chrom_coords
Ga1p_reference	AAAAAGGTCTTTTTCAACTTATGGGTGACAAACCAGCCAGCTAATGCCACCCAAGATGCGGGGTGTGCTAAGAAAGATGATGCGCTCTCCTCCGCCGACACCATTAAGGTATGGAATTACATCGACCCTGCCTCTCAATTGAGACCTGAAGATGGCGGTTACACGACCATTAGCGAGTCCATCGCCAACATCCCTGAGGACAACGCCAAACGCTACCTCCTTATCCTCAAACCTGGTGTTGTGTTCCGCGAGAAGCTGTTACTCGGTAGAAGCAAGCCTTTCATCACCATAATGTCCGAGGACCCCATGAACCCTGCTGTTATCGTCTGGAATGACACTGCCACCACCATGGGCAAGGACGGCAAGCCCCTTGGTGTGGATGGAAGCAGTACCATGGCC…
Td_FL_TIL014.1_gene=Zmay14373	AAGGGGGTCTATTTCAACTTGTGGGTGAGAAACCAGGCAACCAATGCCACCCAAGATGCAAGGTGTGCCAAGAAAGATGATGCGCTCTCCTCCGCCGAGACCATTAAGGTAACGAATTTCATCGACCCTGCCTCCGAATTGAGACCTGAAGATGGCGGTTACACGACCATTAGCGAGTCCATTGCCAACATCCCTGACGACAACACCAAACGCTACGTCCTTACCCTCAAACCCGGTGCTGTGTTCCGCGAGAAGCTGTTCCTCGGTAGAAGCAAGCCATTCATCACCATAAAATCCGAGGACCCCAAGAACCCTGCCATTATCGTCTGGAATGACACTGCCACCACCCTGGGCAAGGATGGCAAGCCCCTTGGTGTGGATGGAAGCAGCACCATGTCC…	scaf_33:13707913-13709164
Td_KS_TIL012.1_gene=Zmay14371	AAGGGGGTCTATTTCAACTTGTGGGTGAGAAACCAGGCAACCAATGCCACCCAAGATGCAAGGTGTGCCAAGAAAGATGCTGCGCTCTCCTCCGCCGAGACCATTAAGGTAACGAATTTCATCGACCCTGCCTCTGAATTGAGACCTGAAGATGGCGGTTACACGACCATTAGCGAGTCCATCGCCAACATCCCTGACGACAACACCAAACGCTACGTCCTTACCCTCAAACCCGGTGCTGTGTTCCGCGAGAAGTTGTTCCTCGGTAGAAGCAAGCCATTCATCACCATAAAATCCGAGGACCCCAAGAACCCTGCCGTTATCGTCTGGAATGACACTGCCACCACCCTGGGCAAGGACGGCAAGCCCCTTGGTGTGGATGGAAGCAGCACCATGTCC…	scaf_27:57768610-57769862
Td_KS_TIL013.1_gene=Zmay14372	AAGGGGGTCTATTTCAACTTGTGGGTGAGAAACCAGGCAACCAATGCCACCCAAGATGCAAGGTGTGCCAAGAAAGATGCTGCGCTCTCCTCCGCCGAGACCATTAAGGTAACGAATTTCATCGACCCTGCCTCCGAATTGAGACCTGAAGATGGCGGTTACACGACCATTAGCGAGTCCATCGCCAACATCCCTGACGACAACACCAAACGCTACGTCCTTACCCTCAAACCCGGTGCTGTGTTCCGCGAGAAGTTGTTCCTCGGTAGAAGCAAGCCATTCATCACCATAAAATCCGAGGACCCCAAGAACCCTGCCATTATCGTCTGGAATGACACTGCCACCACCCTGGGCAAGGACGGCAAGCCCCTTGGTGTGGATGGAAGCAGCACCATGTCC…	scaf_27:57933921-57935174
Td_KS_TIL014.1_gene=Zmay14373	AAGGGGGTCTATTTCAACTTGTGGGTGAGAAACCAGGCAACCAATGCCACCCAAGATGCAAGGTGTGCCAAGAAAGATGCTGCGCTCTCCTCCGCCGAGACCATTAAGGTAACGAATTTCATCGACCCTGCCTCCGAATTGAGACCTGAAGATGGCGGTTACACGACCATTAGCGAGTCCATCGCCAACATCCCTGACGACAACACCAAACGCTACGTCCTTACCCTCAAACCCGGTGCTGTGTTCCGCGAGAAGCTGTTCCTCGGTAGAAGCAAGCCATTCATCACCATAAAATCCGAGGACCCCAAGAACCCTGCCGTTATCGTCTGGAATGACACTGCCACCACCCTGGGCAAGGACGGCAAGCCCCTTGGTGTGGATGGAAGCAGCACCATGTCC…	scaf_27:57472761-57474013
Td_KS_TIL015.1_gene=Zmay14374	AAGGGGGTCTATTTCAACTTGTGGGTGAGAAACCAGGCAACCAATGCCACCCAAGATGCAAGGTGTGCCAAGAAAGATGCTGCGCTCTCCTCCGCCGAGACCATTAAGGTAACGAATTTCATCGACCCTGCCTCCGAATTGAGACCTGAAGATGGCGGTTACACGACCATTAGCGAGTCCATCGCCAACATCCCTGACGACAACACCAAACGCTACGTCCTTACCCTCAAACCCGGTGCTGTGTTCCGCGAGAAGCTGTTCCTCGGTAGAAGCAAGCCATTCATCACCATAAAATCCGAGGACCCCAAGAACCCTGCCATTATCGTCTGGAATGACACTGCCACCACCCTGGGCAAGGACGGCAAGCCCCTTGGTGTGGATGGAAGCAGCACCATGTCC…	scaf_27:57607151-57608403
Td_KS_TIL016.1_gene=Zmay14375	AAGGGGGTCTATTTCAACTTGTGGGTGAGAAACCAGGCAACCAATGCCACCCAAGATGCAAGGTGTGCCAAGAAAGATGCTGCGCTCTCCTCCGCCGAGACCATTAAGGTAACGAATTTCATCGACCCTGCCTCCGAATTGAGACCTGAAGATGGCGGTTACACGACCATTAGCGAGTCCATCGCCAACATCCCTGACGACAACACCAAACGCTACATCCTTACCCTCAAACCCGGTGCTGTGTTCCGCGAGAAGCTGTTCCTCGGTAGAAGCAAGCCATTCATCACCATAAAATCCGAGGACCCCAAGAACCCTGCCGTTATCGTCTGGAATGACACTGCCACCACCCTAGGCAAGGACGGCAAGCCCCTTGGTGTGGATGGAAGCAGCACCATGTCC…	scaf_27:57533693-57534945
Td_KS_TIL017.1_gene=Zmay14376	AAGGGGGTCTATTTCAACTTGTGGGTGAGAAACCAGGCAACCAATGCCACCCAAGATGCAAGGTGTGCCAAGAAAGATGCTGCGCTCTCCTCCGCCGAGACCATTAAGGTAACGAATTTCATCGACCCTGCCTCCGAATTGAGACCTGAAGATGGCGGTTACACGACCATTAGCGAGTCCATCGCCAACATCCCTGACGACAACACCAAACGCTACGTCCTTACCCTCAAACCCGGTGCTGTGTTCCGCGAGAAGCTGTTCCTCGGTAGAAGCAAGCCATTCATCACCATAAAATCCGAGGACCCCAAGAACCCTGCCATTATCGTCTGGAATGACACTGCCACCACCCTGGGCAAGGACGGCAAGCCCCTTGGTGTGGATGGAAGCAGCACCATGTCC…	scaf_27:57698616-57699867
Td_KS_TIL018.1_gene=Zmay14377	AAGGGGGTCTATTTCAACTTGTGGGTGAGAAACCAGGCAACCAATGCCACCCAAGATGCAAGGTGTGCCAAGAAAGATGATGCGCTCTCCTCCGCCGAGACCATTAAGGTAACGAATTTCATCGACCCTGCCTCCGAATTGAGACCTGAAGATGGCGGTTACACGACCATTAGCGAGTCCATTGCCAACATCCCTGACGACAACACCAAACGCTACGTCCTTACCCTCAAACCCGGTGCTGTGTTCCGCGAGAAGCTGTTCCTCGGTAGAAGCAAGCCATTCATCACCATAAAATCCGAGGACCCCAAGAACCCTGCCATTATCGTCTGGAATGACACTGCCACCACCCTGGGCAAGGATGGCAAGCCCCTTGGTGTGGATGGAAGCAGCACCATGTCC…	alt-scaf_32:57730658-57731909
Td_KS_TIL019.1_gene=Zmay14378	AAGGGGGTCTATTTCAACTTGTGGGTGAGAAACCAGGCAACCAATGCCACCCAAGATGCAAGGTGTGCCAAGAAAGATGCTGCGCTCTCCTCCGCCGAGACCATTAAGGTAACGAATTTCATCGACCCTGCCTCCGAATTGAGACCTGAAGATGGCGGTTACACGACCATTAGCGAGTCCATCGCCAACATCCCTGACGACAACACCAAACGCTACGTCCTTACCCTCAAACCCGGTGCTGTGTTCCGCGAGAAGCTGTTCCTCGGTAGAAGCAAGCCATTCATCACCATAAAATCCGAGGACCCCAAGAACCCTGCCGTTATCGTCTGGAATGACACTGCCACCACCCTGGGCAAGGACGGCAAGCCCCTTGGTGTGGATGGAAGCAGCACCATGTCC…	scaf_27:57878365-57879618
Tz_TIL012.1_gene=Zmay14371	AAGGGGGTCTATTTCAACTTGTGGGTGAGAAACCAGGCAACCAATGCCACCCAAGATGCGAGGTGTGCCAAGAAAGATGCTGCGCTCTCCTCCGCCGAGACCATTAAGGTAACGAATTTCATCGACCCTGCCTCCGAATTGAGACCTGAAGATGGCGGTTACACGACCATTAGCGAGTCCATCGCCAACATCCCTGACGACAACACCAAACGCTACGTCCTTACCCTCAAACCCGGTGCTGTGTTCCGCGAGAAGCTGTTCCTCGGTAGAAGCAAGCCATTCATCACCATAAAATCCGAGGACCCCAAGAACCCTGCCGTTATCGTCTGGAATGACACTGCCACCACCCTGGGCAAGGACGGCAAGCCCCTTGGTGTGGATGGAAGCAGCACCATGTCC…	ctg_973593:104469-105721
Tz_TIL013.1_gene=Zmay14372	AAGGGGGTCTATTTCAACTTGTGGGTGAGAAACCAGGCAACCAATGCCACCCAAGATGCGAGGTGTGCCAAGAAAGATGCAGCGCTCTCCTCCGCCGAGACCATTAAGGTAACGAATTTCATCGACCCTACCTCCGAATTGAGACCTGAAGATGGCGGTTACACGACCATTAGCGAGTCCATCGCCAACATCCCTGACGACAACACCAAACGCTACGTCCTTACCCTCAAACCCGGTGCCGTGTTCCGCGAGAAGCTGTTCCTCGGTAGAAGCAAGCCATTCATCACCATAAAATCCGAGGACCCCAAGAACCCTGCCGTTATCGTCTGGAATGACACTGCCACCACCCTGGGCAAGGATGGCAAGCCCCTTGGTGTGGATGGAAGCAGCACCATGTCC…	ctg_973593:68253-69505
Tz_TIL014.1_gene=Zmay14373	AAGGGGGTCTATTTCAACTTGTGGGTGAGAAACCAGGCAACTAATGCCACCCAAGATGCGAGGTGTGCCAAGAAAGATGCTGCGCTCTCCTCCGCCGAGACCATTAAGGTAACGAATTTCATCGACCCTGCCTCCGAATTGAGACCTGAAGATGGCGGTTACACGACCATTAGCGAGTCCATCGCCAACATCCCTGACGACAACACCAAACGCTACGTCCTTACCCTCAAACCCGGTGCTGTGTTCCGCGAGAAGCTGTTCCTCGGTAGAAGCAAGCCATTCATCACCATAAAATCCGAGGACCCCAAGAACCCTGCCGTTATCGTCTGGAATGACACTGCCACCACCCTGGGCAAGGACGGCAAGCCCCTTGGTGTGGATGGAAGCAGCACCATGTCC…	ctg_1068492:15872-17124
Tz_TIL015.1_gene=Zmay14374	AAGGGGGTCTATTTCAACTTGTGGGTGAGAAACAGGCAACCAATGCCACCCAAGATGCAAGGTGTGCCAAGAAAGATGCTGCGCTCTCCTCCACCGAGACCATTAAGGTAACGAATTTCATCGACCCTGCCTCCGAATTGAGACCTGAAGATGGCGGTTACACGACCATTAGCGAGTCCATCGCCAACATCCCTGACGACAACACCAAACGCTACGTCCTTACCCTCAAACCCGGTGCTGTGTTCCGCGAGAAGCTGTTCCTTGGTAGAAGCAAGCCATTCATCACCATAAAATCCGAGGACCCCAAGAACCCTGTCGTTATCATCTGGAATGACACTGCCACCACCCTGGGCAAGGATGGCAAGCCCCTTGGTGTGGATGGAAGCAGCACCATGTCCA…	ctg_477589:139973-141223
Tz_TIL016.1_gene=Zmay14375	AAGGGGGTCTATTTCAACTTGTGGGTGAGAAACCAGGCAACCAATGCCACCCAAGATGCGAGGTGTGCCAAGAAAGATGCTGCGCTCTCCTCCGCCGAGACCATTAAGGTAACGAATTTCATCGACCCTGCCTCCGAATTGAGACCTGAAGATGGCGGTTACACGACCATTAGCGAGTCCATCGCCAACATCCCTGACGACAACACCAAACGCTACGTCCTTACCCTCAAACCCGGTGCTGTGTTCCGCGAGAAGCTGTTCCTCGGTAGAAGCAAGCCATTCATCACCATAAAATCCGAGGACCCCAAGAACCCTGCCGTTATCGTCTGGAATGACACTGCCCACCACCCTGGGCAAGGACGGCAAGCCCCTTGGTGTGGATGGAAGCAGCACCATGTC…	ctg_884036:700586-701840
Tz_TIL017.1_gene=Zmay14376	AAGGGGGTCTATTTCAACTTGTGGGTGAGAAACCAGGCAACCAATGCCACCCAAGATGCGAGGTGTGCCAAGAAAGATGCTGCGCTCTCCTCCGCCGAGACCATTAAGGTAACGAATTTCATCGACCCTGCCTCCGAATTGAGACCTGAAGATGGCGGTTACACGACCATTAGCGAGTCCATCGCCAACATCCCTGACGACAACACCAAACGCTACGTCCTTACCCTCAAACCCGGTGCTGTGTTCCGCGAGAAGCTGTTCCTCGGTAGAAGCAAGCCATTCATCACCATAAAATCCGAGGACCCCAAGAACCCTGCCGTTATCGTCTGGAATGACACTGCCACCACCCTGGGCAAGGACGGCAAGCCCCTTGGTGTGGATGGAAGCAGCACCATGTCC…	ctg_393304:107336-108588
Tz_TIL018.1_gene=Zmay14377	AAGGGGGTCTATTTCAACTTGTGGGTGAGAAACCAGGCAACCAATGCCACCCAAGATGCAAGGTGTGCCAAGAAAGATGCTGCGCTCTCCTCCGCCGAGACCATTAAGGTAACGAATTTCATCGACCCTGCCTCCGAATTGAGACCTGAAGATGGCGGTTACACGACCATTAGCGAGTCCATCGCCAACATCCCTGACGACAACACCAAACGCTACGTCCTTACCCTCAAACCCGGTGCTGTGTTCCGCGAGAAGTTGTTCCTCGGTAGAAGCAAGCCATTCATCACCATAAAATCCGAGGACCCCAAGAACCCTGCCGTTATCGTCTGGAATGACACTGCCACCACCCTGGGCAAGGACGGCAAGCCCCTTGGTGTGGATGGAAGCAGCACCATGTCC…	ctg_393304:119380-120631
Tz_TIL019.1_gene=Zmay14378	AAGGGGGTCTATTTCAACTTGTGGGTGAGAAACCAGGCAACCAATGCCACCCAAGATGCAAGGTGTGCCAAGAAAGATGTTGCGCTCTCCTCCGCCGAGACCATTAAGGTAACGAATTTCATCGACCCTGCCTCCGAATTGAGACCTGAAGATGGCGGTTACACGACCATTAGCGAGTCCATCGCCAACATCCCTGACGACAACACCAAACGCTACGTCCTTACCCTCAAACCCGGTGCTGTGTTCCGCGAGAAGTTGTTCCTCGGTAGAAGCAAGCCATTCATCACCATAAAATCCGAGGACCCCAAGAACCCTGCCGTTATCGTCTGGAATGACACTGCCACCACCCTGGGCAAGGACGGCAAGCCCCTTGGTGTGGATGGAAGCAGCACCATGTCC…	ctg_884036:712669-713920
Zd_gigi_TIL012.1_gene=Zmay14371	AAAAAGGTCTTTTTCAACTTATGGGTGACAAACCAGCCAGCTAATGCCACCCAAGATGCGGGGTGTGCTAAGAAAGATGATGCGCTCTCCTCCGCCGACACCATTAAGGTATGGAATTACATCGACCCTGCCTCTCAATTAAGACCTGAAGATGGCGGTTACACGACCATTAGCGAGTCCATCGCCAACATCCCTGAGGACAACGCCAAACGCTACCTCCTTATCCTCAAACCTGGTGTTGTGTTCCGCGAGAAGCTGTTACTCGGTAGAAGCAAGCCTTTCATCACCATAATGTCCGAGGACCCCATGAACCCTGCTGTTATCGTCTGGAATGACACTGCCACCACCATGGGCAAGGACGGCAAGCCCCTTGGTGTGGATGGAAGCAGCACCATGGCC…	chr4:11470054-11471308
Zd_gigi_TIL013.1_gene=Zmay14372	AAAAAGGTCTTTTTCAACTTATGGGTGACAAACCAGCCAGCTAATGCCACCCAAGATGCGGGGTGTGCTAAGAAAGATGATGCGCTCTCCTCCGCCGACACCATTAAGGTATGGAATTACATCGACCCTGCCTCTCAATTGAGACCTGAAGATGGCGGTTACACGACCATTAGCGAGTCCATCGCCAACATCCCTGAGGACAACGCCAAACGCTACCTCCTTATCCTCAAACCTGGTGTTGTGTTCCGCGAGAAGCTGTTACTCGGTAGAAGCAAGCCTTTCATCACCATAATGTCCGAGGACCCCATGAACCCTGCTGTTATTGTCTGGAATGACACTGCCACCACCATGGGCAAGGACGGCAAGCCCCTTGGTGTGGATGGAAGCAGCACCATGGCC…	chr4:11726404-11727658
Zd_gigi_TIL014.1_gene=Zmay14373	AAAAAGGTCTTTTTCAACTTATGGGTGACAAACCAGCCAGCTAATGCCACCCAAGATGCGGGGTGTGCTAAGAAAGATGATGCGCTCTCCTCCGCCGACACCATTAAGGTATGGAATTACATCGACCCTGCCTCTCAATTGAGACCTGAAGATGGCGGTTACACGACCATTAGCGAGTCCATCGCCAACATCCCTGAGGACAACGCCAAACGCTACCTCCTTATCCTCAAACCTGGTGTTGTGTTCCGCGAGAAGCTGTTACTCGGTAGAAGCAAGCCTTTCATCACCATAATGTCCGAGGACCCCATGAACCCTGCTGTTATCGTCTGGAATGACACTGCCACCACCATGGGCAAGGACGGCAAGCCCCTTGGTGTGGATGGAAGCAGCACCATGGCC…	chr4:11914296-11915550
Zd_gigi_TIL015.1_gene=Zmay14374	AAAAAGGTCTTTTTCAACTTATGGGTGACAAACCAGCCAGCTAATGCCACCCAAGATGCGGGGTGTGCTAAGAAAGATGATGCGCTCTCCTCCGCCGACACCATTAAGGTATGGAATTACATTGACCCTGCCTCTCAATTGAGACCTGAAGATGGCGGTTACACGACCATTAGCGAGTCCATCGCCAACATCCCTGAGGACAACGCCAAACGCTACCTCCTTATCCTCAAACCTGGTGTTGTGTTCCGCGAGAAGCTGTTACTCGGTAGAAGCAAGCCTTTCATCACCATAATGTCCGAGGACCCCATGAACCCTGCTGTTATCGTCTGGAATGACACTGCCACCACCATGGGCAAGGACGGCAAGCCCCTTGGTGTGGATGGAAGCAGCACCATGGCC…	chr4:11691590-11692844
Zd_gigi_TIL016.1_gene=Zmay14375	AAAAAGGTCTTTTTCAACTTATGGGTGACAAACCAGCCAGCTAATGCCACCCAAGATGCGGGGTGTGCTAAGAAAGATGATGCGCTCTCCTCCGCCGACACCATTAAGGTATGGAATTACATCGACCCTGCCTCTCAATTGAGACCTGAAGATGGCGGTTACACGACCATTAGCGAGTCCATCGCCAACATCCCTGAGGACAACTCCAAACGCTACCTCCTTATCCTCAAACCTGGTGTTGTGTTCCGCGAGAAGCTGTTACTCGGTACAAGCAAGCCTTTCATCACCATAATGTCCGAGGACCCCATGAACCCTGCTGTTATCGTCTGGAATGACACTGCCACCACCATGGGCAAGGACGGCAAGCCCCTTGGTGTGGATGGAAGCAGCACCATGGCC…	chr4:11503639-11504893
Zd_gigi_TIL017.1_gene=Zmay14376	AAAAAGGTTTTTTTCAACTTATGGGTGACAAACCAGCCAGCTAATGCCACCCAAGATGCGGGGTGTGCTAAGAAAGATGATGCGCTCTCCTCCGCCGACACCATTAAGGTATGGAATTACATCGACCCTGCCTCTCAATTGAGACCTGAAGATGGCGGTTACACGACCATTAGCGAGTCCATCGCCAACATCCCTGAGGACAACGCCAAACGCTACCTCCTTATCCTCAAACCTGGTGTTGTGTTCCGCGAGAAGCTGTTACTCGGTAGAAGCAAGCCTTTCATCACCATAATGTCCGAGGACCCCATGAACCCTGCTGTTATCGTCTGGAATGACACTGCCACCACCATGGGCAAGGACGGCAAGCCCCTTGGTGTGGATGGAAGTAGCACCATGGCC…	chr4:11797792-11799046
Zd_gigi_TIL018.1_gene=Zmay14377	AAAAAGGTCTTTTTCAACTTATGGGTTACAAACCAACCAGCTAATGCCACCCAAGATGCGGGGTGTGCTAAGAAAGATGATGCGCTCTCCTCCGCCGACACCATTAAGGTATGGAATTACATCGACCCAGCCTCTCAATTGAGACCTGAAGATGGCGGTTACACGACCATTAGCGAGTCCATCGCCAACATCCCTAAGGACAACACCAAACGCTACCTCCTTATCCTCAAACCTGGTGTTGTGTTCCGCGAGAAGCTGTTACTCGGTAGAAGCAAGCCTTTCATCACCATAATGTCCGAGGACCCCATGAACCCTGCTGTTATCGTCTGGAATGACACTGCCACCACCATGGGCAAGGACGGCAAGCCCCTTGGTGTGGATGGAAGCAGCACCATGGCC…	chr4:12157207-12158461
Zd_gigi_TIL019.1_gene=Zmay14378	AAAAAGGTCTTTTTCAACTTATGGGTGACAAACCAGCCAGCTAATGCCACCCAAGATGCGGGGTGTGCTAAGAAAGATGATGCGCTCTCCTCCGCCGACACCATTAAGGTATGGAATTACATCGACCCTGCCTCTCAATTGAGACCTGAAGATGGCGGTTACACGACCATTAGCGAGTCCATCGCCAACATCCCTGAGGACAACGCCAAACGCTACCTCCTTATCCTCAAACCTGGTGTTGTGTTCCGCGAGAAGCTGTTACTCGGTAGAAGCAAGCCTTTCATCACCATAATGTCCGAGGACCCCATGAACCCTGCTGTTATTGTCTGGAATGACACTGCCACCACCATGGGCAAGGACGGCAAGCCCCTTGGTGTGGATGGAAGCAGCACCATGGCC…	chr4:11953461-11954715
Zd_momo_TIL012.1_gene=Zmay14371	AAAAAGGTTTTTTTCAACTTATGGGTGACAAACCAGCCAGCTAATGCCACCCAAGATGCGGGGTGTGCTAAGAAAGATGATGCGCTCTCCTCCGCCGACACCATTAAGGTATGGAATTACATCGACCCTGCCTCTCAATTGAGACCTGAAGATGGCGGTTACACGACCATTAGCGAGTCCATCGCCAACATCCCTGAGGACAACGCCAAACGCTACCTCCTTATCCTCAAACCTGGTGTTGTGTTCCGCGAGAAGCTGTTACTCGGTAGAAGCAAGCCTTTCATCACCATAATGTCCGAGGACCCCATGAACCCTGCTGTTATCGTCTGGAATGACACTGCCACCACCATGGGCAAGGACGGCAAGCCCCTTGGTGTGGATGGAAGTAGCACCATGGCC…	chr4:12442266-12443520
Zd_momo_TIL013.1_gene=Zmay14372	AAAAAGGTCTTTTTCAACTTATGGGTGACAAACCAGCCAGCTAATGCCACCCAAGATGCGGGGTGTGCTAAGAAAGATGATGCGCTCTCCTCCGCCGACACCATTAAGGTATGGAATTACATCGACCCTGCCTCTCAATTGAGACCTGAAGATGGCGGTTACACGACCATTAGCGAGTCCATCGCCAACATCCCTGAGGACAACGCCAAACGCTACCTCCTTATCCTCAAACCTGGTGTTGTGTTCCGCGAGAAGCTGTTACTCGGTAGAAGCAAGCCTTTCATCACCATAATGTCCGAGGACCCCATGAACCCTGCTGTTATTGTCTGGAATGACACTGCCACCACCATGGGCAAGGACGGCAAGCCCCTTGGTGTGGATGGAAGCAGCACCATGGCC…	chr4:12370836-12372090
Zd_momo_TIL014.1_gene=Zmay14373	AAAAAGGTCTTTTTCAACTTATGGGTGACAAACCAGCCAGCTAATGCCACCCAAGATGCGGGGTGTGCTAAGAAAGATGATGCGCTCTCCTCCGCCGACACCATTAAGGTATGGAATTACATCGACCCTGCCTCTCAATTGAGACCTGAAGATGGCGGTTACACGACCATTAGCGAGTCCATCGCCAACATCCCTGAGGACAACGCCAAACGCTACCTCCTTATCCTCAAACCTGGTGTTGTGTTCCGCGAGAAGCTGTTACTCGGTAGAAGCAAGCCTTTCATCACCATAATGTCCGAGGACCCCATGAACCCTGCTGTTATCGTCTGGAATGACACTGCCACCACCATGGGCAAGGACGGCAAGCCCCTTGGTGTGGATGGAAGCAGCACCATGGCC…	chr4:12558791-12560045
Zd_momo_TIL015.1_gene=Zmay14374	AAAAAGGTCTTTTTCAACTTATGGGTGACAAACCAGCCAGCTAATGCCACCCAAGATGCGGGGTGTGCTAAGAAAGATGATGCGCTCTCCTCCGCCGACACCATTAAGGTATGGAATTACATCGACCCTGCCTCTCAATTAAGACCTGAAGATGGCGGTTACACGACCATTAGCGAGTCCATCGCCAACATCCCTGAGGACAACGCCAAACGCTACCTCCTTATCCTCAAACCTGGTGTTGTGTTCCGCGAGAAGCTGTTACTCGGTAGAAGCAAGCCTTTCATCACCATAATGTCCGAGGACCCCATGAACCCTGCTGTTATCGTCTGGAATGACACTGCCACCACCATGGGCAAGGACGGCAAGCCCCTTGGTGTGGATGGAAGCAGCACCATGGCC…	chr4:12114516-12115770
Zd_momo_TIL016.1_gene=Zmay14375	AAAAAGGTCTTTTTCAACTTATGGGTGACAAACCAGCCAGCTAATGCCACCCAAGATGCGGGGTGTGCTAAGAAAGATGATGCGCTCTCCTCCGCCGACACCATTAAGGTATGGAATTACATCGACCCTGCCTCTCAATTGAGACCTGAAGATGGCGGTTACACGACCATTAGCGAGTCCATCGCCAACATCCCTGAGGACAACTCCAAACGCTACCTCCTTATCCTCAAACCTGGTGTTGTGTTCCGCGAGAAGCTGTTACTCGGTACAAGCAAGCCTTTCATCACCATAATGTCCGAGGACCCCATGAACCCTGCTGTTATCGTCTGGAATGACACTGCCACCACCATGGGCAAGGACGGCAAGCCCCTTGGTGTGGATGGAAGCAGCACCATGGCC…	chr4:12148083-12149337
Zd_momo_TIL017.1_gene=Zmay14376	AAAAAGGTCTTTTTCAACTTATGGGTGACAAACCAGCCAGCTAATGCCACCCAAGATGCGGGGTGTGCTAAGAAAGATGATGCGCTCTCCTCCGCCGACACCATTAAGGTATGGAATTACATTGACCCTGCCTCTCAATTGAGACCTGAAGATGGCGGTTACACGACCATTAGCGAGTCCATCGCCAACATCCCTGAGGACAACGCCAAACGCTACCTCCTTATCCTCAAACCTGGTGTTGTGTTCCGCGAGAAGCTGTTACTCGGTAGAAGCAAGCCTTTCATCACCATAATGTCCGAGGACCCCATGAACCCTGCTGTTATCGTCTGGAATGACACTGCCACCACCATGGGCAAGGACGGCAAGCCCCTTGGTGTGGATGGAAGCAGCACCATGGCC…	chr4:12335974-12337228
Zd_momo_TIL018.1_gene=Zmay14377	AAAAAGGTCTTTTTCAACTTATGGGTTACAAACCAACCAGCTAATGCCACCCAAGATGCGGGGTGTGCTAAGAAAGATGATGCGCTCTCCTCCGCCGACACCATTAAGGTATGGAATTACATCGACCCAGCCTCTCAATTGAGACCTGAAGATGGCGGTTACACGACCATTAGCGAGTCCATCGCCAACATCCCTAAGGACAACACCAAACGCTACCTCCTTATCCTCAAACCTGGTGTTGTGTTCCGCGAGAAGCTGTTACTCGGTAGAAGCAAGCCTTTCATCACCATAATGTCCGAGGACCCCATGAACCCTGCTGTTATCGTCTGGAATGACACTGCCACCACCATGGGCAAGGACGGCAAGCCCCTTGGTGTGGATGGAAGCAGCACCATGGCC…	chr4:12812977-12814231
Zd_momo_TIL019.1_gene=Zmay14378	AAAAAGGTCTTTTTCAACTTATGGGTGACAAACCAGCCAGCTAATGCCACCCAAGATGCGGGGTGTGCTAAGAAAGATGATGCGCTCTCCTCCGCCGACACCATTAAGGTATGGAATTACATCGACCCTGCCTCTCAATTGAGACCTGAAGATGGCGGTTACACGACCATTAGCGAGTCCATCGCCAACATCCCTGAGGACAACGCCAAACGCTACCTCCTTATCCTCAAACCTGGTGTTGTGTTCCGCGAGAAGCTGTTACTCGGTAGAAGCAAGCCTTTCATCACCATAATGTCCGAGGACCCCATGAACCCTGCTGTTATTGTCTGGAATGACACTGCCACCACCATGGGCAAGGACGGCAAGCCCCTTGGTGTGGATGGAAGCAGCACCATGGCC…	chr4:12597955-12599209
Zh_TIL012.1_gene=Zmay14371	AAAAAGGTCTTTTTCAACTTATGGGTGACAAACCAGCCAGCTAATGCCACCCAAGATGCGGGGTGTGCTAAGAAAGATGATGCGCTCTCCTCCGCCGACACCATTAAGGTATGGAATTACATCGACCCTGCCTCTCAATTGAGACCTGAAGATGGCGGTTACACGACCATTAGCGAGTCCATCGCCAACATCCCTGAGGACAACGCCAAACGCTACCTCCTTATCCTCAAACCTGGTGTTGTGTTCCGCGAGAAGCTGTTACTCGGTAGAAGCAAGCCTTTCATCACCATAATGTCCGAGGACCCCATGAACCCTGCTGTTATCGTCTGGAATGACACTGCCACCACCATGGGCAAGGACGGCAAGCCCCTTGGTGTGGATGGAAGCAGCACCATGGCC…	chr4:8108775-8110029
Zh_TIL013.1_gene=Zmay14372	AAAAAGGTCTTTTTCAACTTATGGGTGACAAACCAGCCAACTAATGCCACCCAAGATGCGGGGTGTGCTAAGAAAGATGATGCGCTCTCCTCCGCCGACACCATTAAGGTATGGAATTACATCGACCCTGCCTCTCAATTGAGACCTGAAGATGGCGGTTACACGACCATTAGCGAGTCCATCGCCAACATCCCTGAGGACAACGCCAAACGCTACCTCCTTATCCTCAAACCTGGTGTTGTGTTCCGCGAGAAGCTGTTACTCGGTAGAAGCAAGCCTTTCATCACCATAATGTCCGAGGACCCCATGAACCCTGCTGTTATTGTCTGGAATGACACTGCCACCACCATGGGCAAGGACGGCAAGCCCCTTGGTGTGGATGGAAGCAGCACCATGGCC…	chr4:8381368-8382622
Zh_TIL014.1_gene=Zmay14373	AAAAAGGTCTTTTTCAACTTATGGGTGACAAACCAGCCAGCTAATGCCACCCAAGATGCGGGGTGTGCTAAGAAAGATGATGCGCTCTCCTCCGCCGACACCATTAAGGTATGGAATTACATCAACCCTGCCTCTCAATTGAGACCTGAAGATGGCGGTTACACGACCATTAGCGAGTCCATCGCCAACATCCCTGAGGACAACGCCAAACGCTACCTCCTTATCCTCAAACCTGGTGTTGTGTTCCGCGAGAAGCTGTTACTCGGTAGAAGCAAGCCTTTCATCACCATAATGTCCGAGGACCCCATGAACCCTGCTGTTATCGTCTGGAATGACACTGCCACCACCATGGGCAAGGATGGCAAGCCCCTTGGTGTGGATGGAAGCAGCACCATGGCC…	chr4:8225901-8227155
Zh_TIL015.1_gene=Zmay14374	AAAAAGGTCTTTTTCAACTTATGGGTGACAAACCAGCCAGCTAATGCCACCCAAGATGCGGGGTGTGCTAAGAAAGATGATGCGCTCTCCTCCGCTGACACCATTAAGGTATGGAATTACATCGACCCTGCCTCTCAATTGAGACCTGAAGATGGCGGTTACACGACCATTAGCGAGTCCATCGCCAACATCCCTGAGGACAACGCCAAACGCTACCTCCTTATCCTCAAACCTGGTGTTGTGTTCCGCGAGAAGCTGTTACTCGGTAGAAGCAAGCCTTTCATCACCATAATGTCCGAGGACCCCATGAACCCTGCTGTTATCGTCTGGAATGACACTGCCACCACCATGGGCAAGGACGACAAGCCCCTTGGTGTGGATGGAAGCAGCACCATGGCC…	chr4:9196651-9197905
Zh_TIL016.1_gene=Zmay14375	AAAAAGGTCTTTTTCAACTTATGGGTGACAAACCAGCCAGCTAATGCCACCCAAGATGCGGGGTGTGCTAAGAAAGATGATGCGCTCTCCTCCGCCGACACCATTAAGGTATGGAATTACATCGATCCTGCCTCTCAATTGAGACCTGAAGATGGCGGTTACACGACCATTAGCGAGTCCATCGCCAACATCCCTGAGGACAACTCCAAACGCTACCTCCTTATCCTCAAACCTGGTGTTGTGTTCCGCGAGAAGCTGTTACTCGGTAGAAGCAAGCCTTTCATCACCATAATGTCCGAGGACCCCATGAACCCTGCTGTTATTGTCTGGAATGACACTGCCACCACCATGGGCAAGGACGGCAAGCCCCTTGGTGTGGATGGAAGCAGCACCATGGCC…	chr4:8142911-8144165
Zh_TIL017.1_gene=Zmay14376	AAAAAGGTCTTTTTCAACTTATGGGTGACAAACCAGCCAGCTAATGCCACCCAAGATGCGGGGTGTGCTAAGAAAGATGATGCACTCTCCTCCGCCGACACCATTAAGGTATGGAATTACATCGACCCTGCCTCTCAATTGAGACCTGAAGATGGCGGTTACACGACCATTAGCGAGTCCATCGCCAACATCCCTGAGGACAACGCCAAACGCTACCTCCTTATCCTCAAACCTGGTGTTGTGTTCCGCGAGAAGCTGTTACTCGGTAGAAGCAAGCCTTTCATCACCATAATGTCCGAGGACCCCATGAACCCTGCTGTTATCGTCTGGAATGACACTGCCACCACCATGGGCAAGGATGGCAAGCCCCTTGGTGTGGATGGAAGCAGCACCATGGCC…	chr4:8591203-8592457
Zh_TIL018.1_gene=Zmay14377	AAAAAGGTCTTTTTCAACTTATGGGTGACAAACCAGCCAGCTAATGCCACCCAAGATGCGGGGTGTGCTAAGAAAGATGATGCGCTCTCCTCCGCTGACACCATTAAGGTATGGAATTACATCGACCCTGCCTCTCAATTGAGACCTGAAGATGGCGGTTACACGACCATTAGCGAGTCCATCGCCAACATCCCTGAGGACAACGCCAAACGCTACCTCCTTATCCTCAAACCTGGTGTTGTGTTCCGCGAGAAGCTGTTACTCGGTAGAAGCAAGCCTTTCATCACCATAATGTCCGAGGACCCCATGAACCCTGCTGTTATCGTCTGGAATGACACTGCCACCACCATGGGCAAGGACGACAAGCCCCTTGGTGTGGATGGAAGCAGCACCATGGCC…	chr4:8823768-8825022
Zh_TIL019.1_gene=Zmay14378	AAAAAGGTCTTTTTCAACTTATGGGTGACAAACCAGCCAACTAATGCCACCCAAGATGCGGGGTGTGCTAAGAAAGATGATGCGCTCTCCTCCGCCGACACCATTAAGGTATGGAATTACATCGACCCTGCCTCTCAATTGAGACCTGAAGATGGCGGTTACACGACCATTAGCGAGTCCATCGCCAACATCCCTGAGGACAACGCCAAACGCTACCTCCTTATCCTCAAACCTGGTGTTGTGTTCCGCGAGAAGCTGTTACTCGGTAGAAGCAAGCCTTTCATCACCATAATGTCCGAGGACCCCATGAACCCTGCTGTTATTGTCTGGAATGACACTGCCACCACCATGGGCAAGGACGGCAAGCCCCTTGGTGTGGATGGAAGCAGCACCATGGCC…	chr4:9133777-9135031
Zl_TIL012.1_gene=Zmay14371	AAAAAGGTCTTTTTCAACTTATGGGTGACAAACCAGCCAGCTAATGCCACCCAAGATGCGGGGTGTGCTAAGAAAGATGATGCGCTCTCCTCCGCCGACACCATTAAGGTATGGAATTACATCGACCCTGCCTCTCAATTGAGACCTGAAGATGGCGGTTACACGACCATTAGCGAGTCCATCGCCAACATCCCTGAGGACAACGCCAAACGCTACCTCCTTATCCTCAAACCTGGTGTTGTGTTCCGCGAGAAGTTGTTACTCGGTAGAAGCAAGCCTTTCATCACCATAATGTCCGAGGACCCCATGAACCCTGCTGTTATCGTCTGGAATGACACTGCCACCACCATGGGCAAGGACGGCAAGCCCCTTGGTGTGGATGGAAGCAGCACCATGGCC…	chr4:334953646-334954900
Zl_TIL013.1_gene=Zmay14372	AAAAAGGTCTTTTTCAACTTATGGGTGACAAACCAGCCAGCTAATGCCACCCAAGATGCGGGGTGTGCTAAGAAAGATGATGCGCTCTCCTCCGCCGACACCATTAAGGGATGGAATTACATCGACCCAGCCTCTCAGTTGAGACCTGAAGATGGCGGTTACACGACCATTAGCGAGTCCATCGCCAACATCCCTGAGGACAACTCCAAACGCTACCTCCTTATCCTCAAACCTGGTGTTGTGTTCCGCGAGAAGCTGTTACTCGGTAGAAGCAAGCCTTTCATCACCATAATGTCCGAGGACCCCATGAACCCTGCTGTTATTGTCTGGAATGACACTGCCACCACCATGGGCAAGGACGGCAAGCCCCTTGGTGTGGATGGAAGCAGCACCATGGCC…	chr4:335087347-335088601
Zl_TIL014.1_gene=Zmay14373	AAAAAGGTCTTTTTCAACTTATGGGTGACAAACCAGCCAGCTAATGCCACCCAAGATGTGGGGTGTGCTAAGAAAGATGATGCGCTCTCCTCCGCCGACACCATTAAGGTATGGAATTACATCGACCCTGCCTCTCAATTGAGACCTGAAGATGGCGGTTACACGACCATTAGCGAGTCCATCGCCAACATCCCTGAGGACAACGCCAAACGCTACCTCCTTATCCTCAAACCTGGTGTTGTGTTCCGCGAGAAGCTGTCACTCGGTAGAAGCAAGCCTTTCATCACCATAATGTCCGAGGACCCCATGAACCCTGCTGTTATCGTCTGGAATGACACTGCCACCACCATGGGCAAGGACGGCAAGCCCCTTGGTGTGGATGGAAGCAGCACCATGGCC…	chr4:336295625-336296879
Zl_TIL015.1_gene=Zmay14374	AAAAAGGTCTTTTTCAACTTATGGGTGACAAACCAGCCAGCTAATGCCACCCAAGATGCGGGGTGTGCTAAGAAAGATGATGCGCTCTCCTCCGCCGACACCATTAAGGTATGGAATTACATCGACCCTGCCTCTCAATTGAGACCTGAAGATGGCGGTTACACGACCATTAGCGAGTCCATCGCCAACATCCCTGAGGACAACGCCAAACGCTACCTCCTTATCCTCAAACCTGGTGTTGTGTTCCGCGAGAAGCTGTTACTCGGTAGAAGCAAGCCTTTCATCACCATAATGTCCGAGGACCCCATGAACCCTGCTGTTATCGTCTGGAATGACACTGCCACCACCATGGGCAAGGACGGCAAGCCCCTTGGTGTGGATGGAAGCAGCACCATGGCC…	chr4:336489993-336491247
Zl_TIL016.1_gene=Zmay14375	AAAAAGGTCTTTTTCAACTTATGGGTGACAAACCAGCCAGCTAATGCCACCCAAGATGAGGGGTGTGCTAAGAAAGATGATGCGCTCTCCTCCGCCGACACCATTAAGGGATGGAATTACATCGACCCAGCCTCTCAGTTGAGACCTGAAGATGGCGGTTACACGACCATTAGCGAGTCGATCGCCAACATCCCTGAGGACAACTCCAAACGCTACCTCCTTATCCTCAAACCTGGTGTTGTGTTCCGCGAGAAGCTGTTACTCGGTAGAAGCAAGCCTTTCATCACCATAATGTCCGAGGACCCCATGAACCCTGCTGTTATTGTCTGGAATGACACTGCCACCACCATGGGCAAGGACGGCAAGCCCCTTGGTGTGGATGGAAGCAGCACCATGGCC…	chr4:336092187-336093441
Zl_TIL017.1_gene=Zmay14376	AAAAAGGTCTTTTTCAACTTATGGGTGACAAACCAGCCAGCTAATGCCACCCAAGATGCGGGGTGTGCTAAGAAAGATGATGTGCTCTCCTCCGCCGACACCATTAAGGTATGGAATTACATCGACCCTGCCTCTCAGTTGAGACCTGAAGATGGCGGTTACACGACCATTAGCGAGTCCATTGCCAACATCCCTGAGGACAACGCCAAACGCTACCTCCTTATCCTCAAACCTGGTGTTGTGTTCCGCGAGAAGCTGTTACTCGGTAGAAGCAAGCCTTTCATCACCATAATGTCCGAGGACCCCATGAACCCTGCTGTTATCGTCTGGAATGACACTGCCACCACCATGGGCAAGGACGGCAAGCCCCTTGGTGTGGATGGAAGCAGCACCATGGCC…	chr4:336552183-336553437
Zl_TIL018.1_gene=Zmay14377	AAAAAGGTCTTTTTCAACTTATGGGTTACAAACCAACCAGCTAATGCCACCCAAGATGCGGGGTGTGCTAAGAAAGATGATGCGCTCTCGTCTGCCGACACCATTAAGGTATGGAATTACATCGACCCTGCCTCTCAATTGAGACCTGAAGATGGCGGTTACACGACCATTAGCGAGTCCATCGCCAACATCCCTGAGGACAACACCAAACGCTACCTCCTTGTCCTCAAACCTGGTGTTGTGTTCCGCGAGAAGCTGTTACTCGGTAGAAGCAAGCCTTTCATCACCATAATGTCCGAGGACCCCATGAACCCTGCTGTTATCGTCTGGAATGACACTGCCACCACCATGGGCAAGGACGGCAAGCCCCTTGGTGTGGATGGAAGCAGCACCATGGCC…	chr4:336552183-336553437
Zl_TIL019.1_gene=Zmay14378	AAAAAGGTCTTTTTCAACTTATGGGTGACAAACCAGCCAGCTAATGCCACCCAAGATGCGGGGTGTGCTAAGAAAGATGATGCGCTCTCCTCCGCCGACACCATTAAGGTATGGAATTACATCGACCCTGCCTCTCAATTGAGACCTGAAGATGGCGGTTACACGACCATTAGCGAGTCCATCGCCAACATCCCTGAGGACAACGCCAAACGCTACCTCCTTATCCTCAAACCTGGTGTTGTGTTCCGCGAGAAGCTGTTACTCGGTAGAAGCAAGCCTTTCATCACCATAATGTCCGAGGACCCCATGAACCCTGCTGTTATTGTCTGGAATGACACTGCCACCACAATGGGCAAGGACGGCAAGCCCCTTGGTGTGGATGGAAGCAGCACCATGGCC…	chr4:336906830-336908084
Zm_B73_TIL014.1_gene=Zmay14373	AATAGGGTCGTCTCTTTCAACTCATGGGTGAGACACCAACCAGCTAATGCCACCCAAGATGCGGGGTGTGCTAAGAAAGATGATGCGCTCTCCTCTGCCAACACCATTAAGGTAAGGAATTACATTGACCCTGCCTCCGAATTGAGACCTGAAGATGGTGGTTACACGACCATTAGCGAGTCCATTGCCAACATCCCTGACGACAACACCAAATGCTACGTCCTTACCCTCAAACCTGGTGTTGTGTTCCGCGAGAAGCTGTTACTCGGTAGAAGCAAGCCATTCCTCACCATAATATCCGAGGACCCCATGAACCCAGCTATTATCGTCTAGAATGACACTGCCACCACCATGGGCAAGGACGGCAAGCCCCTTGGTGTGGATGGAAGCAGCACCATG…	chr4:9801439-9802606
Zm_B97_TIL014.1_gene=Zmay14373	AATAGGGTCGTCTCTTTCAACTCATGGGTGAGACACCAACCAGCTAATGCCACCCAAGATGCGGGGTGTGCTAAGAAAGATGATGCGCTCTCCTCTGCCAACACCATTAAGGTAAGGAATTACATTGACCCTGCCTCCGAATTGAGACCTGAAGATGGTGGTTACACGACCATTAGCGAGTCCATTGCCAACATCCCTGACGACAACACCAAATGCTACGTCCTTACCCTCAAACCTGGTGTTGTGTTCCGCGAGAAGCTGTTACTCGGTAGAAGCAAGCCATTCCTCACCATAATATCCGAGGACCCCATGAACCCAGCTATTATCGTCTAGAATGACACTGCCACCACCATGGGCAAGGACGGCAAGCCCCTTGGTGTGGATGGAAGCAGCACCATG…	chr4:9489901-9491069
Zm_CML103_TIL014.1_gene=Zmay14373	AATAGGGTCGTCTCTTTCAACTCATGGGTGAGACACCAACCAGCTAATGCCACCCAAGATGCGGGGTGTGCTAAGAAAGATGATGCGCTCTCCTCTGCCAACACCATTAAGGTAAGGAATTACATTGACCCTGCCTCCGAATTGAGACCTGAAGATGGTGGTTACACGACCATTAGCGAGTCCATTGCCAACATCCCTGACGACAACACCAAATGCTACGTCCTTACCCTCAAACCTGGTGTTGTGTTCCGCGAGAAGCTGTTACTCGGTAGAAGCAAGCCATTCCTCACCATAATATCCGAGGACCCCATGAACCCAGCTATTATCGTCTAGAATGACACTGCCACCACCATGGGCAAGGACGGCAAGCCCCTTGGTGTGGATGGAAGCAGCACCATG…	chr4:8944432-8945600
Zm_CML228_TIL014.1_gene=Zmay14373	AATAGGGTCGTCTCTTTCAACTCATGGGTGAGACACCAACCAGCTAATGCCACCCAAGATGCGGGGTGTGCTAAGAAAGATGATGCGCTCTCCTCTGCCAACACCATTAAGGTAAGGAATTACATTGACCCTGCCTCCGAATTGAGACCTGAAGATGGTGGTTACACGACCATTAGCGAGTCCATTGCCAACATCCCTGACGACAACACCAAATGCTACGTCCTTACCCTCAAACCTGGTGTTGTGTTCCGCGAGAAGCTGTTACTCGGTAGAAGCAAGCCATTCCTCACCATAATATCCGAGGACCCCATGAACCCAGCTATTATCGTCTAGAATGACACTGCCACCACCATGGGCAAGGACGGCAAGCCCCTTGGTGTGGATGGAAGCAGCACCATG…	chr4:9261710-9262878
Zm_CML247_TIL014.1_gene=Zmay14373	AATAGGGTCGTCTCTTTCAACTCATGGGTGAGACACCAACCAGCTAATGCCACCCAAGATGCGGGGTGTGCTAAGAAAGATGATGCGCTCTCCTCTGCCAACACCATTAAGGTAAGGAATTACATTGACCCTGCCTCCGAATTGAGACCTGAAGATGGTGGTTACACGACCATTAGCGAGTCCATTGCCAACATCCCTGACGACAACACCAAATGCTACGTCCTTACCCTCAAACCTGGTGTTGTGTTCCGCGAGAAGTTGTTACTCGGTAGAAGCAAGCCATTCCTCACCATAATATCCGAGGACCCCATGAACCCAGCTATTATCGTCTAGAATGACACTGCCACCACCATGGGCAAGGACGGCAAGCCCCTTGGTGTGGATGGAAGCAGCACCATG…	chr4:9500927-9502095
Zm_CML277_TIL019.1_gene=Zmay14378	AATAGGGTCGTCTCTTTCAACTCATGGGTGAGACACCAACCAGCTAATGCCACCCAAGATGCGGGGTGTGCTAAGAAAGATGATGCGCTCTCCTCTGCCAACACCATTAAGGTAAGGAATTACATTGACCCTGCCTCCGAATTGAGACCTGAAGATGGTGGTTACACGACCATTAGCGAGTCCATTGCCAACATCCCTGACGACAACACCAAATGCTACGTCCTTACCCTCAAACCTGGTGTTGTGTTCCGCGAGAAGCTGTTACTCGGTAGAAGCAAGCCATTCCTCACCATAATATCCGAGGACCCCATGAACCCAGCTATTATCGTCTAGAATGACACTGCCACCACCATGGGCAAGGACGGCAAGCCCCTTGGTGTGGATGGAAGCAGCACCATG…	chr4:9630290-9631458
Zm_CML322_TIL014.1_gene=Zmay14373	AATAGGGTCGTCTCTTTCAACTCATGGGTGAGACACCAACCAGCTAATGCCACCCAAGATGCGGGGTGTGCTAAGAAAGATGATGCGCTCTCCTCTGCCAACACCATTAAGGTAAGGAATTACATTGACCCTGCCTCCGAATTGAGACCTGAAGATGGTGGTTACACGACCATTAGCGAGTCCATTGCCAACATCCCTGACGACAACACCAAATGCTACGTCCTTACCCTCAAACCTGGTGTTGTGTTCCGCGAGAAGCTGTTACTCGGTAGAAGCAAGCCATTCCTCACCATAATATCCGAGGACCCCATGAACCCAACTATTATCGTCTAGAATGACACTGCCACCACCATGGGCAAGGACGGCAAGCCCCTTGGTGTGGATGGAAGCAGCACCATG…	chr4:9732570-9733738
Zm_CML322_TIL019.1_gene=Zmay14378	AATAGGGTCGTCTCTTTCAACTCATGGGTGAGACACCAACCAGCTAATGCCACCCAAGATGCGGGGTGTGCTAAGAAAGATGATGCGCTCTCCTCTGCCAACACCATTAAGGTAAGGAATTACATTGACCCTGCCTCCAAATTGAGACCTGAAGATGGTGGTTACACGACCATTAGCGAGTCCATTGCCAACATCCCTGACGACAACACCAAATGCTACGTCCTTACCCTCAAACCTGGTGTTGTGTTCCGCGAGAAGCTGTTACTCGGTAGAAGCAAGCCATTCCTCACCATAATATCCGAGGACCCCATGAACCCAGCTATTATCGTCTAGAATGACACTGCCACCACCATGGGCAAGGACGGCAAGCCCCTTGGTGTGGATGGAAGTAGCACCATG…	chr4:11560232-11561400
Zm_CML333_TIL012.1_gene=Zmay14371	AAAAAGGTCTTTTTCAACTTATGGGTGACAAACCAGCCAGCTAATGCCACCCAAGATGCGGGGTGTGCTAAGAAAGATGATGCGCTCTCCTCCGCCGACACCATTAAGGTATGGAATTACATCGACCCTGCCTCTCAATTGAGACCTGAAGATGGCGGTTACACGACCATTAGCGAGTCCATCGCCAACATCCCTGAGGACAACGCCAAACGCTACCTCCTTATCCTCAAACCTGGTGTTGCGTTCCGCGAGAAGCTGTTACTCGGTAGAAGCAAGCCTTTCATCACCATAATGTCCGAGGACCCCATGAACCCTGCTGTTATCGTCTGGAATGACACTGCCACCACCATGGGCAAGGACGGCAAGCCCCTTGGTGTGGATGGAAGCAGCACCATGGCC…	chr4:8802617-8803871
Zm_CML333_TIL013.1_gene=Zmay14372	AAAAAGGTCTTTTTCAACTTATGGGTGACAAACCAGCCAGCTAATGCCACCCAAGATGCGGGGTGTGCTAAGAAAGATGATGCGCTCTCCTCCGCCGACACCATTAAGGTATGGAATTACATCGACCCTGCCTCTCAATTGAGACCTGAAGATGGCGGTTACACGACCATTAGCGAGTCCATCGCCAACATCCCTGAGGACAACTCCAAACGCTACCTCCTTATCCTCAAACCTGGTGTTGTGTTCCGCGAGAAGCTGTTACTCGGTAGAAGCAAGCCTTTCATCACCATAATGTCCGAGGACCCCATGAACCCTGCTGTTATTGTCTGGAATGACACTGCCACCACCATGGGCAAGGACGGCAAGCCCCTTGGTGTGGATGGAAGCAGCACCATGGCC…	chr4:8850913-8852167
Zm_CML333_TIL015.1_gene=Zmay14374	AAAAAGGTCTTTTTCAACTTATGGGTGACAAACCAGCTAGCTAATGTCACCCAAGATGCGGGGTGTGCTAAGAAAGATGATGTGCTCTCCTCCGCCGACACCATTAAGGTATGGAATTACATCGACCCTGCCTCTCAATTGAGACCTGAAGATGGCGGTTACACGACCATTAGCGAGTCCATCGCCAACATCCCTGAGGACAACGCCAAACGCTACCTCCTTATCCTCAAACCTGGTGTTGTGTTCCGCGAGAAGCTGTTACTCGGTAGAAGCAAGCCTTTCATCACCATAATGTCCGAGGACCCCATGAACCCTGCTGTTATCGTCTGGAATGACACTGCCACCACCATGGGCAAGGACGGCAAGCCCCTTGGTGTGGATGGAAGCAGCACCATGGCC…	chr4:9302948-9304202
Zm_CML333_TIL016.1_gene=Zmay14375	AAAAAGGTCTTTTTCAACTTATGGGTGACAAACCAGCCAGCTAATGCCACCCAAGATGCGGGGTGTGCTAAGAAAGATGATGCGCTCTCCTCCGCCGACACCATTAAGGTATGGAATTACATCGACCCTGCCTCTCAATTGAGACCTGAAGATGGCGGTTACACGACCATTAGCGAGTCCATCGCCAACATCCCTGAGGACAACTCCAAACGCTACCTCCTTATCCTCAAACCTGGTGTTGTGTTCCGCGAGAAGCTGTTACTCGGTAGAAGCAAGCCTTTCATCACCATAATGTCCGAGGACCCCATGAACCCTGCTGTTATTGTCTGGAATGACACTGCCACCACCATGGGCAAGGACGGCAAGCCCCTTGGTGTGGATGGAAGCAGCACCATGGCC…	chr4:9340622-9341876
Zm_CML333_TIL017.1_gene=Zmay14376	ATGAGTAAACAAGATGCTCGTCTTGTCCCTGCTCCTAGTGTTGTTCGAGCTTGGATCGCTGCCGACGACATCGTGCAAAAAGGTCTTTTTCAACTTATGGGTGACAAACCAGCCAGCTAATGCCACCCAAGATGCGGGGTGTGCTAAGAAAGATGATGCGCTCTCCTCCGCCGACACCATTAAGGTATGGAATTACATCGACCCTGCCTCTCAATTGAGACCTGAAGATGGCGGTTACACGACCATTAGCGAGTCCATCGCCAACATCCCTGAGGACAACGCCAAACGCTACCTCCTTATCCTCAAACCTGGTGTTGTGTTCCGCGAGAAGCTGTTACTCGGTAGAAGCAAGCCTTTCATCACCATAATGTCCGAGGACCCCATGAACCCTGCTGTTAT…	chr4:9232956-9234211
Zm_CML333_TIL018.1_gene=Zmay14377	AAAAAGGTCTTTTTCAACTTATGGGTTACAAACCAACCAGCTAATGCCACCCAAGATGCGGGGTGTGCTAAGAAAGATGATGCGCTCTCCTCTGCCGACACCATTAAGGTATGGAATTACATCGACCCTGCCTCTCAATTGAGACCTGAAGATGGCGGTTACACGACCATTAGCGAGTCCATCGCCAACATCCCTGAGGACAACACCAAACGCTACCTCCTTATCCTCAAACCTGGTGTTGTGTTCCGCGAGAAGCTTTTACTCGGTAGAAGCAAGCCTTTCATCACCATAATGTCCGAGGACCCCATGAACCCTGCTGTTATCGCTTGGAATGACACTGCCACCACCATGGGCAAGGACGGCAAGCCCCTTGGTGTGAATGGAAGCAGCACCATGGCC…	chr4:9521064-9522318
Zm_CML333_TIL019.1_gene=Zmay14378	AAAAAGGTCTTTTTCAACTTATGGGTGACAAACCAGCCAGCTAATGCCACCCAAGATGCGGGATGTGCTAAGAAAGATGATGCGCTCTCCTCCGCCGACACCATTAAGGTATGGAATTACATCGACCCTGCCTCTCAATTGAGACCTGAAGATGGCGGTTACACGACCATTAGCGAGTCCATCGCCAACATCCCTGAGGACAACGCCAAACGCTACCTCCTTATCCTCAAACCTGGTGTTGTGTTCCGCGAGAAGCTGTTACTCGGTAGAAGCAAGCCTTTCATCACCATAATGTCCGAGGACCCCATGAACCCTGCTGTTATCGTCTGGAATGACACTGCCAACACCATGGGCAAGGACGGCAAGCCCCTTGGTGTGGATGGAAGCAGCACCATGGCC…	chr4:9076970-9078224
Zm_CML52_TIL012.1_gene=Zmay14371	AAAAAGGTCTTTTTCAACTTATGGGTGACAAACCAGCCAGCTAATGCCACCCAAGATGCGGGGTGTGCTAAGAAAGATGATGCGCTCTCCTCCGCCGACACCATTAAGGTATGGAATTACATCGACCCTGCCTCTCAATTGAGACCTGAAGATGGCGGTTACACGACCATTAGCGAGTCCATCGCCAACATCCCTGAGGACAACGCCAAACGCTACCTCCTTATCCTCAAACCTGGTGTTGCGTTCCGCGAGAAGCTGTTACTCGGTAGAAGCAAGCCTTTCATCACCATAATGTCCGAGGACCCCATGAACCCTGCTGTTATCGTCTGGAATGACACTGCCACCACCATGGGCAAGGACGGCAAGCCCCTTGGTGTGGATGGAAGCAGCACCATGGCC…	chr4:9193330-9194584
Zm_CML52_TIL013.1_gene=Zmay14372	AAAAAGGTCTTTTTCAACTTATGGGTGACAAACCAGCCAGCTAATGCCACCCAAGATGCGGGGTGTGCTAAGAAAGATGATGCGCTCTCCTCCGCCGACACCATTAAGGTATGGAATTACATCGACCCTGCCTCTCAATTGAGACCTGAAGATGGCGGTTACACGACCATTAGCGAGTCCATCGCCAACATCCCTGAGGACAACTCCAAACGCTACCTCCTTATCCTCAAACCTGGTGTTGTGTTCCGCGAGAAGCTGTTACTCGGTAGAAGCAAGCCTTTCATCACCATAATGTCCGAGGACCCCATGAACCCTGCTGTTATTGTCTGGAATGACACTGCCACCACCATGGGCAAGGACGGCAAGCCCCTTGGTGTGGATGGAAGCAGCACCATGGCC…	chr4:9297480-9298734
Zm_CML52_TIL014.1_gene=Zmay14373	AAAAAGGTCTTTTTCAACTTATGGGTGACAAACCAGCCAGCTAATGCCACCCAAGATGCGGGGTGTGCTAAGAAAGATGATGCGCTCTCCTCCGCCGACACCATTAAGGTATGGAATTACATCGACCCTGCCTCTCAATTGAGACCTGAAGATGGCGGTTACACGACCATTAGCGAGTCCATCGCCAACATCCCTGAGGACAACGCCAAACGCTACCTCCTTATCCTCAAACCTGGTGTTGTGTTCCGCGAGAAGCTGTTACTCGGTAGAAGCAAGCCTTTCATCACCATAATGTCCGAGGACCCCATGAACCCTGCTGTTATCGTCTGGAATGACACTGCCACCACCATGGGCAAGGACGGCAAGCCCCTTGGTGTGGATGGAAGCAGTACCATGGCC…	chr4:9724475-9725729
Zm_CML52_TIL015.1_gene=Zmay14374	AAAAAGGTCTTTTTCAACTTATGGGTGACAAACCAGCCAGCTAATGTCACCCAAGATGCGGGGTGTGCTAAGAAAGATGATGTGCTCTCCTCCGCCGACACCATTAAGGTATGGAATTACATCGACCCTGCCTCTCAATTGAGACCTGAAGATGGCGGTTACACGACCATTAGCGAGTCCATCGCCAACATCCCTGAGGACAACGCCAAACGCTACCTCCTTATCCTCAAACCTGGTGTTGTGTTCCGCGAGAAGCTGTTACTCGGTAGAAGCAAGCCTTTCATCACCATAATGTCCGAGGACCCCATGAACCCTGCTGTTATCGTCTGGAATGACACTGCCACCACCATGGGCAAGGACGGCAAGCCCCTTGGTGTGGATGGAAGCAGCACCATGGCC…	chr4:9259794-9261048
Zm_CML52_TIL017.1_gene=Zmay14376	AAAAAGGTCTTTTTCAACTTATGGGTGACAAACCAGCCAGCTAATGCCACCCAAGATGCGGGATGTGCTAAGAAAGATGATGCGCTCTCCTCCGCCGACACCATTAAGGTATGGAATTACATCGACCCTGCCTCTCAATTGAGACCTGAAGATGGCGGTTACACGACCATTAGCGAGTCCATCGCCAACATCCCTGAGGACAACGCCAAACGCTACCTCCTTATCCTCAAACCTGGTGTTGTGTTCCGCGAGAAGCTGTTACTCGGTAGAAGCAAGCCTTTCATCACCATAATGTCCGAGGACCCCATGAACCCTGCTGTTATCGTCTGGAATGACACTGCCAACACCATGGGCAAGGACGGCAAGCCCCTTGGTGTGGATGGAAGCAGCACCATGGCC…	chr4:9490592-9491846
Zm_CML52_TIL018.1_gene=Zmay14377	AAAAAGGTCTTTTTCAACTTATGGGTTACAAACCAACCAGCTAATGCCACCCAAGATGCGGGGTGTGCTAAGAAAGATGATGCGCTCTCCTCTGCCGACACCATTAAGGTATGGAATTACATCGACCCTGCCTCTCAATTGAGACCTGAAGATGGCGGTTACACGACCATTAGCGAGTCCATCGCCAACATCCCTGAGGACAACACCAAACGCTACCTCCTTATCCTCAAACCTGGTGTTGTGTTCCGCGAGAAGCTTTTACTCGGTAGAAGCAAGCCTTTCATCACCATAATGTCCGAGGACCCCATGAACCCTGCTGTTATCGCTTGGAATGACACTGCCACCACCATGGGCAAGGACGGCAAGCCCCTTGGTGTGAATGGAAGCAGCACCATGGCC…	chr4:9984244-9985498
Zm_CML69_TIL014.1_gene=Zmay14373	AATAGGGTCGTCTCTTTCAACTCATGGGTGAGACACCAACCAGCTAATGCCACCCAAGATGCGGGGTGTGCTAAGAAAGATGATGCGCTCTCCTCTGCCAACACCATTAAGGTAAGGAATTACATTGACCCTGCCTCCGAATTGAGACCTGAGGATGGTGGTTACACGACCATTAGCGAGTCCATTGCCAACATCCCTGACGACAACACCAAATGCTACGTCCTTACCCTCAAACCTGGTGTTGTGTTCCGCGAGAAGCTGTTACTCGGTAGAAGCAAGCCATTCCTCACCATAATATCCGAGGACCCCATGAACCCAGCTATTATCGTCTAGAATGACACTGCCACCACCATGGGCAAGGACGGCAAGCCCCTTGGTGTGGATGGAAGCAGCACCATG…	chr4:9876237-9877404
Zm_HP301_TIL012.1_gene=Zmay14371	AAAAAGGTCTTTTTCAACTTATGGGTGACAAACCAGCCAGCTAATGCCACCCAAGATGCGGGGTGTGCTAAGAAAGATGATGCGCTCTCCTCCGCCGACACCATTAAGGTATGGAATTACATCGACCCTGCCTCTCAATTGAGACCTGAAGATGGCGGTTACACGACCATTAGCGAGTCCATCGCCAACATCCCTGAGGACAACGCCAAACGCTACCTCCTTATCCTCAAACCTGGTGTTGCGTTCCGCGAGAAGCTGTTACTCGGTAGAAGCAAGCCTTTCATCACCATAATGTCCGAGGACCCCATGAACCCTGCTGTTATCGTCTGGAATGACACTGCCACCACCATGGGCAAGGACGGCAAGCCCCTTGGTGTGGATGGAAGCAGCACCATGGCC…	chr4:9259659-9260913
Zm_HP301_TIL013.1_gene=Zmay14372	AAAAAGGTCTTTTTCAACTTATGGGTGACAAACCAGCCAGCTAATGCCACCCAAGATGCGGGGTGTGCTAAGAAAGATGATGCGCTCTCCTCCGCCGACACCATTAAGGTATGGAATTACATCGACCCTGCCTCTCAATTGAGACCTGAAGATGGCGGTTACACGACCATTAGCGAGTCCATCGCCAACATCCCTGAGGACAACTCCAAACGCTACCTCCTTATCCTCAAACCTGGTGTTGTGTTCCGCGAGAAGCTGTTACTCGGTAGAAGCAAGCCTTTCATCACCATAATGTCCGAGGACCCCATGAACCCTGCTGTTATTGTCTGGAATGACACTGCCACCACCATGGGCAAGGACGGCAAGCCCCTTGGTGTGGATGGAAGCAGCACCATGGCC…	chr4:9307953-9309207
Zm_HP301_TIL014.1_gene=Zmay14373	AAAAAGGTCTTTTTCAACTTATGGGTGACAAACCAGCCAGCTAATGCCACCCAAGATGCGGGGTGTGCTAAGAAAGATGATGCGCTCTCCTCCGCCGACACCATTAAGGTATGGAATTACATCGACCCTGCCTCTCAATTGAGACCTGAAGATGGCGGTTACACGACCATTAGCGAGTCCATCGCCAACATCCCTGAGGACAACGCCAAACGCTACCTCCTTATCCTCAAACCTGGTGTTGTGTTCCGCGAGAAGCTGTTACTCGGTAGAAGCAAGCCTTTCATCACCATAATGTCCGAGGACCCCATGAACCCTGCTGTTATCGTCTGGAATGACACTGCCACCACCATGGGCAAGGACGGCAAGCCCCTTGGTGTGGATGGAAGCAGTACCATGGCC…	chr4:9852692-9853946
Zm_HP301_TIL015.1_gene=Zmay14374	AAAAAGGTCTTTTTCAACTTATGGGTGACAAACCAGCCAGCTAATGTCACCCAAGATGCGGGGTGTGCTAAGAAAGATGATGTGCTCTCCTCCGCCGACACCATTAAGGTATGGAATTACATCGACCCTGCCTCTCAATTGAGACCTGAAGATGGCGGTTACACGACCATTAGCGAGTCCATCGCCAACATCCCTGAGGACAACGCCAAACGCTACCTCCTTATCCTCAAACCTGGTGTTGTGTTCCGCGAGAAGCTGTTACTCGGTAGAAGCAAGCCTTTCATCACCATAATGTCCGAGGACCCCATGAACCCTGCTGTTATCGTCTGGAATGACACTGCCACCACCATGGGCAAGGACGGCAAGCCCCTTGGTGTGGATGGAAGCAGCACCATGGCC…	chr4:9636105-9637359
Zm_HP301_TIL016.1_gene=Zmay14375	AAAAAGGTCTTTTTCAACTTATGGGTGACAAACCAGCCAGCTAATGCCACCCAAGATGCGGGGTGTGCTAAGAAAGATGATGCGCTCTCCTCCGCCGACACCATTAAGGTATGGAATTACATCGACCCTGCCTCTCAATTGAGACCTGAAGATGGCGGTTACACGACCATTAGCGAGTCCATCGCCAACATCCCTGAGGACAACTCCAAACGCTACCTCCTTATCCTCAAACCTGGTGTTGTGTTCCGCGAGAAGCTGTTACTCGGTAGAAGCAAGCCTTTCATCACCATAATGTCCGAGGACCCCATGAACCCTGCTGTTATTGTCTGGAATGACACTGCCACCACCATGGGCAAGGACGGCAAGCCCCTTGGTGTGGATGGAAGCAGCACCATGGCC…	chr4:9683591-9684845
Zm_HP301_TIL017.1_gene=Zmay14376	AAAAAGGTCTTTTTCAACTTATGGGTGACAAACCAGCCAGCTAATGCCACCCAAGATGCGGGATGTGCTAAGAAAGATGATGCGCTCTCCTCCGCCGACACCATTAAGGTATGGAATTACATCGACCCTGCCTCTCAATTGAGACCTGAAGATGGCGGTTACACGACCATTAGCGAGTCCATCGCCAACATCCCTGAGGACAACGCCAAACGCTACCTCCTTATCCTCAAACCTGGTGTTGTGTTCCGCGAGAAGCTGTTACTCGGTAGAAGCAAGCCTTTCATCACCATAATGTCCGAGGACCCCATGAACCCTGCTGTTATCGTCTGGAATGACACTGCCAACACCATGGGCAAGGACGGCAAGCCCCTTGGTGTGGATGGAAGCAGCACCATGGCC…	chr4:9520065-9521319
Zm_HP301_TIL018.1_gene=Zmay14377	AAAAAGGTCTTTTTCAACTTATGGGTTACAAACCAACCAGCTAATGCCACCCAAGATGCGGGGTGTGCTAAGAAAGATGATGCGCTCTCCTCTGCCGACACCATTAAGGTATGGAATTACATCGACCCTGCCTCTCAATTGAGACCTGAAGATGGCGGTTACACGACCATTAGCGAGTCCATCGCCAACATCCCTGAGGACAACACCAAACGCTACCTCCTTATCCTCAAACCTGGTGTTGTGTTCCGCGAGAAGCTTTTACTCGGTAGAAGCAAGCCTTTCATCACCATAATGTCCGAGGACCCCATGAACCCTGCTGTTATCGCTTGGAATGACACTGCCACCACCATGGGCAAGGACGGCAAGCCCCTTGGTGTGAATGGAAGCAGCACCATGGCC…	chr4:10119124-10120378
Zm_HP301_TIL019.1_gene=Zmay14378	AAAAAGGTCTTTTTCAACTTATGGGTGACAAACCAGCCAGCTAATGCCACCCAAGATGCGGGGTGTGCTAAGAAAGATGATGCGCTCTCCTCCGCCGACACCATTAAGGTATGGAATTACATCGACCCTGCCTCTCAATTGAGACCTGAAGATGGCGGTTACACGACCATTAGCGAGTCCATCGCCAACATCCCTGAGGACAACGCCAAACGCTACCTCCTTATCCTCAAACCTGGTGTTGTGTTCCGCGAGAAGCTGTTACTCGGTAGAAGCAAGCCTTTCATCACCATAATGTCCTAGGACCCCATGAACCCTGTTGTTATTGTCTGGAATGACACTGCCACCACCATGGGCAAGGACGGCAAGCCCCTTGGTGTGGATGGAAGCAGCACCATGGCC…	chr4:9901772-9902869
Zm_IL14H_TIL014.1_gene=Zmay14373	AATAGGGTCGTCTCTTTCAACTCATGGGTGAGACACCAACCAGCTAATGCCACCCAAGATGCGGGGTGTGCTAAGAAAGATGATGCGCTCTCCTCTGCCAACACCATTAAGGTAAGGAATTACATTGACCCTGCCTCCGAATTGAGACCTGAAGATGGTGGTTACACGACCATTAGCGAGTCCATTGCCAACATCCCTGACGACAACACCAAATGCTACGTCCTTACCCTCAAACCTGGTGTTGTGTTCCGCGAGAAGCTGTTACTCGGTAGAAGCAAGCCATTCCTCACCATAATATCCGAGGACCCCATGAACCCAGCTATTATCGTCTAGAATGACACTGCCACCACCATGGGCAAGGACGGCAAGCCCCTTGGTGTGGATGGAAGCAGCACCATG…	chr4:9909176-9910344
Zm_Ki11_TIL014.1_gene=Zmay14373	AATAGGGTCGTCTCTTTCAACTCATGGGTGAGACACCAACCAGCTAATGCCACCCAAGATGCGGGGTGTGCTAAGAAAGATGATGCGCTCTCCTCTGCCAACACCATTAAGGTAAGGAATTACATTGACCCTGCCTCCGAATTGAGACCTGAAGATGGTGGTTACACGACCATTAGCGAGTCCATTGCCAACATCCCTGACGACAACACCAAATGCTACGTCCTTACCCTCAAACCTGGTGTTGTGTTCCGCGAGAAGTTGTTACTCGGTAGAAGCAAGCCATTCCTCACCATAATATCCGAGGACCCCATGAACCCAGCTATTATCGTCTAGAATGACACTGCCACCACCATGGGCAAGGACGGCAAGCCCCTTGGTGTGGATGGAAGCAGCACCATG…	chr4:9209165-9210333
Zm_Ki3_TIL014.1_gene=Zmay14373	AATAGGGTCGTCTCTTTCAACTCATGGGTGAGACACCAACCAGCTAATGCCACCCAAGATGCGGGGTGTGCTAAGAAAGATGATGCGCTCTCCTCTGCCAACACCATTAAGGTAAGGAATTACATTGACCCTGCCTCCGAATTGAGACCTGAAGATGGTGGTTACACGACCATTAGCGAGTCCATTGCCAACATCCCTGACGACAACACCAAATGCTACGTCCTTACCCTCAAACCTGGTGTTGTGTTCCGCGAGAAGCTGTTACTCGGTAGAAGCAAGCCATTCCTCACCATAATATCCGAGGACCCCATGAACCCAGCTATTATCGTCTAGAATGACACTGCCACCACCATGGGCAAGGACGGCAAGCCCCTTGGTGTGGATGGAAGCAGCACCATG…	chr4:9693867-9695035
Zm_Ky21_TIL014.1_gene=Zmay14373	AATAGGGTCGTCTCTTTCAACTCATGGGTGAGACACCAACCAGCTAATGCCACCCAAGATGCGGGGTGTGCTAAGAAAGATGATGCGCTCTCCTCTGCCAACACCATTAAGGTAAGGAATTACATTGACCCTGCCTCCGAATTGAGACCTGAAGATGGTGGTTACACGACCATTAGCGAGTCCATTGCCAACATCCCTGACGACAACACCAAATGCTACGTCCTTACCCTCAAACCTGGTGTTGTGTTCCGCGAGAAGCTGTTACTCGGTAGAAGCAAGCCATTCCTCACCATAATATCCGAGGACCCCATGAACCCAGCTATTATCGTCTAGAATGACACTGCCACCACCATGGGCAAGGACGGCAAGCCCCTTGGTGTGGATGGAAGCAGCACCATG…	chr4:10992173-10993340
Zm_Ky21_TIL017.1_gene=Zmay14376	AATAGGGTCGTCTCTTTCAACTCATGGGTGAGACACCAACCAGCTAATGCCACCCAAGATGCGGGGTGTGCTAAGAAAGATGATGCACTCTCCTCTGCCAACACCATTAAGGTAAGGAATTACATTGACCCTGCCTCCGAATTGAGACCTGAAGATGGTGGTTACACGACCATTAGCGAGTCCATTGCCAACATCCCTGACGACAACACCAAATGCTACGTCCTTACCCTCAAACCTGGTGTTGTGTTCCGCGAGAAGCTGTTACTCGGTAGAAGCAAGCCATTCCTCACCATAATATCCGAGGACCCCATGAACCCAGCTATTATCGTCTAGAATGACACTGCCACCACCATGGGCAAGGACGGCAAGCCCCTTGGTGTGGATGGAAGCAGCACCATG…	chr4:9103228-9104396
Zm_M162W_TIL014.1_gene=Zmay14373	AATAGGGTCGTCTCTTTCAACTCATGGGTGAGACACCAACCAGCTAATGCCACCCAAGATGCGGGGTGTGCTAAGAAAGATGATGCGCTCTCCTCTGCCAACACCATTAAGGTAAGGAATTACATTGACCCTGCCTCCGAATTGAGACCTGAAGATGGTGGTTACACGACCATTAGCGAGTCCATTGCCAACATCCCTGACGACAACACCAAATGCTACGTCCTTACCCTCAAACCTGGTGTTGTGTTCCGCGAGAAGCTGTTACTCGGTAGAAGCAAGCCATTCCTCACCATAATATCCGAGGACCCCATGAACCCAGCTATTATCGTCTAGAATGACACTGCCACCACCATGGGCAAGGACGGCAAGCCCCTTGGTGTGGATGGAAGCAGCACCATG…	chr4:9346029-9347197
Zm_M37W_TIL014.1_gene=Zmay14373	AATAGGGTCGTCTCTTTCAACTCATGGGTGAGACACCAACCAGCTAATGCCACCCAAGATGCGGGGTGTGCTAAGAAAGATGATGCGCTCTCCTCTGCCAACACCATTAAGGTAAGGAATTACATTGACCCTGCCTCCGAATTGAGACCTGAAGATGGTGGTTACACGACCATTAGCGAGTCCATTGCCAACATCCCTGACGACAACACCAAATGCTACGTCCTTACCCTCAAACCTGGTGTTGTGTTCCGCGAGAAGCTGTTACTCGGTAGAAGCAAGCCATTCCTCACCATAATATCCGAGGACCCCATGAACCCAGCTATTATCGTCTAGAATGACACTGCCACCACCATGGGCAAGGACGGCAAGCCCCTTGGTGTGGATGGAAGCAGCACCATG…	chr4:9207306-9208474
Zm_Mo17cau_TIL014.1_gene=Zmay14373	AATAGGGTCGTCTCTTTCAACTCATGGGTGAGACACCAACCAGCTAATGCCACCCAAGATGCGGGGTGTGCTAAGAAAGATGATGCGCTCTCCTCTGCCAACACCATTAAGGTAAGGAATTACATTGACCCTGCCTCCGAATTGAGACCTGAAGATGGTGGTTACACGACCATTAGCGAGTCCATTGCCAACATCCCTGACGACAACACCAAATGCTACGTCCTTACCCTCAAACCTGGTGTTGTGTTCCGCGAGAAGCTGTTACTCGGTAGAAGCAAGCCATTCCTCACCATAATATCCGAGGACCCCATGAACCCAGCTATTATCGTCTAGAATGACACTGCCACCACCATGGGCAAGGACGGCAAGCCCCTTGGTGTGGATGGAAGCAGCACCATG…	chr4:8853849-8855017
Zm_Mo17yan_TIL014.1_gene=Zmay14373	AATAGGGTCGTCTCTTTCAACTCATGGGTGAGACACCAACCAGCTAATGCCACCCAAGATGCGGGGTGTGCTAAGAAAGATGATGCGCTCTCCTCTGCCAACACCATTAAGGTAAGGAATTACATTGACCCTGCCTCCGAATTGAGACCTGAAGATGGTGGTTACACGACCATTAGCGAGTCCATTGCCAACATCCCTGACGACAACACCAAATGCTACGTCCTTACCCTCAAACCTGGTGTTGTGTTCCGCGAGAAGCTGTTACTCGGTAGAAGCAAGCCATTCCTCACCATAATATCCGAGGACCCCATGAACCCAGCTATTATCGTCTAGAATGACACTGCCACCACCATGGGCAAGGACGGCAAGCCCCTTGGTGTGGATGGAAGCAGCACCATG…	chr4:8927486-8928654
Zm_Mo18W_TIL014.1_gene=Zmay14373	AATAGGGTCGTCTCTTTCAACTCATGGGTGAGACACCAACCAGCTAATGCCACCCAAGATGCGGGGTGTGCTAAGAAAGATGATGCGCTCTCCTCTGCCAACACCATTAAGGTAAGGAATTACATTGACCCTGCCTCCGAATTGAGACCTGAAGATGGTGGTTACACGACCATTAGCGAGTCCATTGCCAACATCCCTGACGACAACACCAAATGCTACGTCCTTACCCTCAAACCTGGTGTTGTGTTCCGCGAGAAGCTGTTACTCGGTAGAAGCAAGCCATTCCTCACCATAATATCCGAGGACCCCATGAACCCAGCTATTATCGTCTAGAATGACACTGCCACCACCATGGGCAAGGACGGCAAGCCCCTTGGTGTGGATGGAAGCAGTACCATG…	chr4:9320931-9322099
Zm_MS71_TIL019.1_gene=Zmay14378	AGAGTACCTAAACTTTGCATTCCTATGCATACATTGAAGTGATATTTGCAGGTTTTGTTGACGCAGAGAAGTGTTATAGAACCTATGGTGGTTGTTCGAGGAAATGAGATGGTACTGGTTATATTGGGACTACTAAGTTCTACATCTACAAGTATTTCTGATCTTAATTGTGATTCTTTTAAAATGTTGATTAATTCAATTTGTGGTTTAAATATCTTATCAAAACAATTCGCTTGGTGAGATGTTTCATCTCACTCTTGCATTACTCAATGTAGGTGCTTGTTGCTCATCCAGGGAAGTGGGAAGTAGCAGCACATCCACCTTCACTCTCATAATAACGCTGCTTAGGCGCAGTCATGATTTAATTAGAAGCTTCTTGCTAAAGGATGTTTGTTTCTG…	chr4:8175106-8176262
Zm_NC350_TIL012.1_gene=Zmay14371	AAAAAGGTCTTTTTCAACTTATGGGTGACAAACCAGCCAGCTAATGCCACCCAAGATGCGGGGTGTGCTAAGAAAGATGATGCGCTCTCCTCCGCCGACACCATTAAGGTATGGAATTACATCGACCCTGCCTCTCAATTGAGACCTGAAGATGGCGGTTACACGACCATTAGCGAGTCCATCGCCAACATCCCTGAGGACAACGCCAAACGCTACCTCCTTATCCTCAAACCTGGTGTTGCGTTCCGCGAGAAGCTGTTACTCGGTAGAAGCAAGCCTTTCATCACCATAATGTCCGAGGACCCCATGAACCCTGCTGTTATCGTCTGGAATGACACTGCCACCACCATGGGCAAGGACGGCAAGCCCCTTGGTGTGGATGGAAGCAGCACCATGGCC…	chr4:9335005-9336259
Zm_NC350_TIL013.1_gene=Zmay14372	AAAAAGGTCTTTTTCAACTTATGGGTGACAAACCAGCCAGCTAATGCCACCCAAGATGCGGGGTGTGCTAAGAAAGATGATGCGCTCTCCTCCGCCGACACCATTAAGGTATGGAATTACATCGACCCTGCCTCTCAATTGAGACCTGAAGATGGCGGTTACACGACCATTAGCGAGTCCATCGCCAACATCCCTGAGGACAACTCCAAACGCTACCTCCTTATCCTCAAACCTGGTGTTGTGTTCCGCGAGAAGCTGTTACTCGGTAGAAGCAAGCCTTTCATCACCATAATGTCCGAGGACCCCATGAACCCTGCTGTTATTGTCTGGAATGACACTGCCACCACCATGGGCAAGGACGGCAAGCCCCTTGGTGTGGATGGAAGCAGCACCATGGCC…	chr4:9383294-9384548
Zm_NC350_TIL014.1_gene=Zmay14373	AAAAAGGTCTTTTTCAACTTATGGGTGACAAACCAGCCAGCTAATGCCACCCAAGATGCGGGGTGTGCTAAGAAAGATGATGCGCTCTCCTCCGCCGACACCATTAAGGTATGGAATTACATCGACCCTGCCTCTCAATTGAGACCTGAAGATGGCGGTTACACGACCATTAGCGAGTCCATCGCCAACATCCCTGAGGACAACGCCAAACGCTACCTCCTTATCCTCAAACCTGGTGTTGTGTTCCGCGAGAAGCTGTTACTCGGTAGAAGCAAGCCTTTCATCACCATAATGTCCGAGGACCCCATGAACCCTGCTGTTATCGTCTGGAATGACACTGCCACCACCATGGGCAAGGACGGCAAGCCCCTTGGTGTGGATGGAAGCAGCACCATGGCC…	chr4:9928263-9929517
Zm_NC350_TIL015.1_gene=Zmay14374	AAAAAGGTCTTTTTCAACTTATGGGTGACAAACCAGCCAGCTAATGTCACCCAAGATGCGGGGTGTGCTAAGAAAGATGATGTGCTCTCCTCCGCCGACACCATTAAGGTATGGAATTACATCGACCCTGCCTCTCAATTGAGACCTGAAGATGGCGGTTACACGACCATTAGCGAGTCCATCGCCAACATCCCTGAGGACAACGCCAAACGCTACCTCCTTATCCTCAAACCTGGTGTTGTGTTCCGCGAGAAGCTGTTACTCGGTAGAAGCAAGCCTTTCATCACCATAATGTCCGAGGACCCCATGAACCCTGCTGTTATCGTCTGGAATGACACTGCCACCACCATGGGCAAGGACGGCAAGCCCCTTGGTGTGGATGGAAGCAGCACCATGGCC…	chr4:9692452-9693706
Zm_NC350_TIL016.1_gene=Zmay14375	AAAAAGGTCTTTTTCAACTTATGGGTGACAAACCAGCCAGCTAATGCCACCCAAGATGCGGGGTGTGCTAAGAAAGATGATGCGCTCTCCTCCGCCGACACCATTAAGGTATGGAATTACATCGACCCTGCCTCTCAATTGAGACCTGAAGATGGCGGTTACACGACCATTAGCGAGTCCATCGCCAACATCCCTGAGGACAACTCCAAACGCTACCTCCTTATCCTCAAACCTGGTGTTGTGTTCCGCGAGAAGCTGTTACTCGGTAGAAGCAAGCCTTTCATCACCATAATGTCCGAGGACCCCATGAACCCTGCTGTTATTGTCTGGAATGACACTGCCACCACCATGGGCAAGGACGGCAAGCCCCTTGGTGTGGATGGAAGCAGCACCATGGCC…	chr4:9730139-9731393
Zm_NC350_TIL018.1_gene=Zmay14377	AAAAAGGTCTTTTTCAACTTATGGGTTACAAACCAACCAGCTAATGCCACCCAAGATGCGGGGTGTGCTAAGAAAGATGATGCGCTCTCCTCTGCCGACACCATTAAGGTATGGAATTACATCGACCCTGCCTCTCAATTGAGACCTGAAGATGGCGGTTACACGACCATTAGCGAGTCCATCGCCAACATCCCTGAGGACAACACCAAACGCTACCTCCTTATCCTCAAACCTGGTGTTGTGTTCCGCGAGAAGCTTTTACTCGGTAGAAGCAAGCCTTTCATCACCATAATGTCCGAGGACCCCATGAACCCTGCTGTTATCGCTTGGAATGACACTGCCACCACCATGGGCAAGGACGGCAAGCCCCTTGGTGTGAATGGAAGCAGCACCATGGCC…	chr4:10232786-10234040
Zm_NC350_TIL019.1_gene=Zmay14378	AAAAAGGTCTTTTTCAACTTATGGGTGACAAACCAGCCAGCTAATGCCACCCAAGATGCGGGGTGTGCTAAGAAAGATGATGCGCTCTCCTCCGCCGACACCATTAAGGTATGGAATTACATCGACCCTGCCTCTCAATTGAGACCTGAAGATGGCGGTTACACGACCATTAGCGAGTCCATCGCCAACATCCCTGAGGACAACGCCAAACGCTACCTCCTTATCCTCAAACCTGGTGTTGTGTTCCGCGAGAAGCTGTTACTCGGTAGAAGCAAGCCTTTCATCACCATAATGTCCGAGGACCCCATGAACCCTGCTGTTATTGTCTGGAATGACACTGCCACCACCATGGGCAAGGACGGCAAGCCCCTTGGTGTGGATGGAAGCAGCACCATGGCC…	chr4:10152753-10154007
Zm_NC358_TIL012.1_gene=Zmay14371	AAAAAGGTCTTTTTCAACTTATGGGTGACAAACCAGCCAGCTAATGCCACCCAAGATGCGGGGTGTGCTAAGAAAGATGATGCGCTCTCCTCCGCCGACACCATTAAGGTATGGAATTACATCGACCCTGCCTCTCAATTGAGACCTGAAGATGGCGGTTACACGACCATTAGCGAGTCCATCGCCAACATCCCTGAGGACAACGCCAAACGCTACCTCCTTATCCTCAAACCTGGTGTTGCGTTCCGCGAGAAGCTGTTACTCGGTAGAAGCAAGCCTTTCATCACCATAATGTCCGAGGACCCCATGAACCCTGCTGTTATCGTCTGGAATGACACTGCCACCACCATGGGCAAGGACGGCAAGCCCCTTGGTGTGGATGGAAGCAGCACCATGGCC…	chr4:9121055-9122309
Zm_NC358_TIL013.1_gene=Zmay14372	AAAAAGGTCTTTTTCAACTTATGGGTGACAAACCAGCCAGCTAATGCCACCCAAGATGCGGGGTGTGCTAAGAAAGATGATGCGCTCTCCTCCGCCGACACCATTAAGGTATGGAATTACATCGACCCTGCCTCTCAATTGAGACCTGAAGATGGCGGTTACACGACCATTAGCGAGTCCATCGCCAACATCCCTGAGGACAACTCCAAACGCTACCTCCTTATCCTCAAACCTGGTGTTGTGTTCCGCGAGAAGCTGTTACTCGGTAGAAGCAAGCCTTTCATCACCATAATGTCCGAGGACCCCATGAACCCTGCTGTTATTGTCTGGAATGACACTGCCACCACCATGGGCAAGGACGGCAAGCCCCTTGGTGTGGATGGAAGCAGCACCATGGCC…	chr4:9169344-9170598
Zm_NC358_TIL014.1_gene=Zmay14373	AAAAAGGTCTTTTTCAACTTATGGGTGACAAACCAGCCAGCTAATGCCACCCAAGATGCGGGGTGTGCTAAGAAAGATGATGCGCTCTCCTCCGCCGACACCATTAAGGTATGGAATTACATCGACCCTGCCTCTCAATTGAGACCTGAAGATGGCGGTTACACGACCATTAGCGAGTCCATCGCCAACATCCCTGAGGACAACGCCAAACGCTACCTCCTTATCCTCAAACCTGGTGTTGTGTTCCGCGAGAAGCTGTTACTCGGTAGAAGCAAGCCTTTCATCACCATAATGTCCGAGGACCCCATGAACCCTGCTGTTATCGTCTGGAATGACACTGCCACCACCATGGGCAAGGACGGCAAGCCCCTTGGTGTGGATGGAAGCAGCACCATGGCC…	chr4:9832121-9833375
Zm_NC358_TIL018.1_gene=Zmay14377	AAAAAGGTCTTTTTCAACTTATGGGTTACAAACCAACCAGCTAATGCCACCCAAGATGCGGGGTGTGCTAAGAAAGATGATGCGCTCTCCTCTGCCGACACCATTAAGGTATGGAATTACATCGACCCTGCCTCTCAATTGAGACCTGAAGATGGCGGTTACACGACCATTAGCGAGTCCATCGCCAACATCCCTGAGGACAACACCAAACGCTACCTCCTTATCCTCAAACCTGGTGTTGTGTTCCGCGAGAAGCTTTTACTCGGTAGAAGCAAGCCTTTCATCACCATAATGTCCGAGGACCCCATGAACCCTGCTGTTATCGCTTGGAATGACACTGCCACCACCATGGGCAAGGACGGCAAGCCCCTTGGTGTGAATGGAAGCAGCACCATGGCC…	chr4:9992502-9993756
Zm_NC358_TIL019.1_gene=Zmay14378	AAAAAGGTCTTTTTCAACTTATGGGTGACAAACCAGCCAGCTAATGCCACCCAAGATGCGGGATGTGCTAAGAAAGATGATGCGCTCTCCTCCGCCGACACCATTAAGGTATGGAATTACATCGACCCTGCCTCTCAATTGAGACCTGAAGATGGCGGTTACACGACCATTAGCGAGTCCATCGCCAACATCCCTGAGGACAACGCCAAACGCTACCTCCTTATCCTCAAACCTGGTGTTGTGTTCCGCGAGAAGCTGTTACTCGGTAGAAGCAAGCCTTTCATCACCATAATGTCCGAGGACCCCATGAACCCTGCTGTTATCGTCTGGAATGACACTGCCAACACCATGGGCAAGGACGGCAAGCCCCTTGGTGTGGATGGAAGCAGCACCATGGCC…	chr4:9370737-9371991
Zm_Oh43_TIL014.1_gene=Zmay14373	AATAGGGTCGTCTCTTTCAACTCATGGGTGAGACACCAACCAGCTAATGCCACCCAAGATGCGGGGTGTGCTAAGAAAGATGATGCGCTCTCCTCTGCCAACACCATTAAGGTAAGGAATTACATTGACCCTGCCTCCGAATTGAGACCTGAAGATGGTGGTTACACGACCATTAGCGAGTCCATTGCCAACATCCCTGACGACAACACCAAATGCTACGTCCTTACCCTCAAACCTGGTGTTGTGTTCCGCGAGAAGCTGTTACTCGGTAGAAGCAAGCCATTCCTCACCATAATATCCGAGGACCCCATGAACCCAGCTATTATCGTCTAGAATGACACTGCCACCACCATGGGCAAGGACGGCAAGCCCCTTGGTGTGGATGGAAGCAGCACCATG…	chr4:10065009-10066177
Zm_Oh7b_TIL014.1_gene=Zmay14373	AATAGGGTCGTCTCTTTCAACTCATGGGTGAGACACCAACCAGCTAATGCCACCCAAGATGCGGGCTGTGCTAAGAAAGATGATGCGCTCTCCTCTGCCAACACCATTAAGGTAAGGAATTACATTGACCCTGCCTCCGAATTGAGACCTGAAGATGGTGGTTACACGACCATTAGCGAGTCCATTGCCAACATCCCTGACGACAACACCAAATGCTACGTCCTTACCCTCAAACCTGGTGTTGTGTTCCGCGGGAAGCTGTTACTCGGTAGAAGCAAGCCATTCCTCACCATAATATCCGAGGACCCCATGAACCCAGCTATTATCGTCTAGAATGACACTGCCACCACCATGGGCAAGGACGGCAAGCCCCTTGGTGTGGATGGAAGCAGCACCATG…	chr4:8482765-8483933
Zm_P39_TIL014.1_gene=Zmay14373	AATAGGGTCGTCTCTTTCAACTCATGGGTGAGACACCAACCAGCTAATGCCACCCAAGATGCGGGGTGTGCTAAGAAAGATGATGCGCTCTCCTCTGCCAACACCATTAAGGTAAGGAATTACATTGACCCTGCCTCCGAATTGAGACCTGAAGATGGTGGTTACACGACCATTAGCGAGTCCATTGCCAACATCCCTGACGACAACACCAAATGCTACGTCCTTACCCTCAAACCTGGTGTTGTGTTCCGCGAGAAGCTGTTACTCGGTAGAAGCAAGCCATTCCTCACCATAATATCCGAGGACCCCATGAACCCAGCTATTATCGTCTAGAATGACACTGCCACCACCATGGGCAAGGACGGCAAGCCCCTTGGTGTGGATGGAAGCAGCACCATG…	chr4:9731749-9732917
Zm_P8860_TIL012.1_gene=Zmay14371	AAAAAGGTCTTTTTCAACTTATGGGTGACAAACCAGCCAGCTAATGCCACCCAAGATGCGGGGTGTGCTAAGAAAGATGATGCGCTCTCCTCCGCCGACACCATTAAGGTATGGAATTACATCGACCCTGCCTCTCAATTGAGACCTGAAGATGGCGGTTACACGACCATTAGCGAGTCCATCGCCAACATCCCTGAGGACAACGCCAAACGCTACCTCCTTATCCTCAAACCTGGTGTTGTGTTCCGCGAGAAGCTGTTACTCGGTAGAAGCAAGCCTTTCATCACCATAATGTCCGAGGACCCCATGAACCCTGCTGTTATTGTCTGGAATGACACTGCCACCACCATGGGCAAGGACGGCAAGCCCCTTGGTGTGGATGGAAGCAGCACCATGGCC…	chr4:9819735-9820989
Zm_P8860_TIL013.1_gene=Zmay14372	AAAAAGGTCTTTTTCAACTTATGGGTGACAAACCAGCCAGCTAATGCCACCCAAGATGCGGGGTGTGCTAAGAAAGATGATGCGCTCTCCTCCGCCGAAACCATTAAGGTATGGAATTACATCGACCCTGCCTCTCAATTGAGACCTGAAGATGGCGGTTACACGACCATTAGCGAGTCCATCGCCAACATCCCTGAGGACAACGCCAAACGCTACCTCCTTATCCTCAAACCTGGTGTTGTGTTCCGCGAGAAGCTGTTACTCGGTAGAAGCAAGCCTTTCATCACCATAATGTCCGAGGACCCGATGAACCCTGCTGTTATTGTCTGGAATGACACTGCCACCACCATGGGCAAGGACGGCAAGCCCCTTGGTGTGGATGGAAGCAGCACCATGGCC…	chr4:9065886-9067140
Zm_P8860_TIL014.1_gene=Zmay14373	AAAAAGGTCTTTTTCAACTTATGGGTGACAAACCAGCCAGCTAATGCCACCCAAGATGCGGGGTGTGCTAAGAAAGATGATGCGCTCTCCTCCGCCGACACCATTAAGGTATGGAATTACATCGACCCTGCCTCTCAATTGAGACCTGAAGATGGCGGTTACACGACCATTAGCGAGTCCATCGCCAACATCCCTGAGGACAACGCCAAACGCTACCTCCTTATCCTCAAACCTGGTGTTGTGTTCCGCGAGAAGCTGTTACTCGGTAGAAGCAAGCCTTTCATCACCATAATGTCCGAGGACCCGATGAACCCTGCTGTTATTGTCTGGAATGACACTGCCACCACCATGGGCAAGGACGGCAAGCCCCTTGGTGTGGATGGAAGCAGCACCATGGCC…	chr4:9344491-9345745
Zm_P8860_TIL015.1_gene=Zmay14374	AAAAAGGTCTTTTTCAACTTATGGGTGACAAACCAGCCAGCTAATGCCACCCAAGATGCGGGGTGTGCTAAGAAAGATGATGCGCTCTCCTCCGCCGACACCATTAAGGTATGGAATTACATCGACCCTGCCTCTCAATTGAGACCTGAAGATGGCGGTTACACGACCATTAGTGAGTCCATCGCCAACATCCCTGAGGACAACGCCAAACGCTACCTCCTTATCCTCAAACCTGGTGTTGTGTTCCGCGAGAAACTGTTACTCGGTAGAAGCAAGCCTTTCATCACCATAATGTCCGAGGACCCCATGAACCCTGCTGTTATTGTCTGGAATGACACTGCCACCACCATGGGCAAGGACGGCAAGCCCCTTGGTGTGGATGGAAGCAGCACCATGGCC…	chr4:9243787-9245041
Zm_P8860_TIL016.1_gene=Zmay14375	AAAAAGGTCTTTTTCAACTTATGGGTGACAAACCAGCCAGCTAATGCCACCCAAGATGCGGGGTGTGCTAAGAAAGATGATGCGCTCTCCTCCGCCGACACCATTAAGGTATGGAATTACATCGACCCTGCCTCTCAATTGAGACCTGAAGATGGCGGTTACACGACCATTAGTGAGTCCATCGCCAACATCCCTGAGGACAACGCCAAACGCTACCTCCTTATCCTCAAACCTGGTGTTGTGTTCCGCGAGAAACTGTTACTCGGTAGAAGCAAGCCTTTCATCACCATAATGTCCGAGGACCCCATGAACCCTGCTGTTATTGTCTGGAATGACACTGCCACCACCATGGGCAAGGACGGCAAGCCCCTTGGTGTGGATGGAAGCAGCACCATGGCC…	chr4:9591765-9593019
Zm_P8860_TIL017.1_gene=Zmay14376	AAAAAGGTCTTTTTCAACTTATGGGTGACAAACCAGCCAGCTAATGCCACCCAAGATGCGGGGTGTGCTAAGAAAGATGATGCGCTCTCCTCCGCCGACACCATTAAGGTATGGAATTACATCGACCCTGCCTCTCAATTGAGACCTGAAGATGGCGGTTACACGACCATTAGCGAGTCCATCGCCAACATCCCTGAGGACAACGCCAAACGCTACCTCCTTATCCTCAAACCTGGTGTTGTGTTCCGCGAGAAGTTGTTACTCGGTAGAAGCAAGCCTTTCATCACCATAATGTCCGAGGACCCGATGAACCCTGCTGTTATTGTCTGGAATGACACTGCCACCACCATGGGCAAGGACGGCAAGCCCCTTGGTGTGGATGGAAGCAGCACCATGGCC…	chr4:9720753-9722007
Zm_P8860_TIL018.1_gene=Zmay14377	AAAAAGGTCTTTTTCAACTTATGGGTTACAAACCAACCAGCTAATGCCACCCAAGATGTGGGGTGTGCTAAGAAAGATGATGCGCTCTCCTCCGCCGACACCATTAAGGTATGGAATTACATCGACCCTGCCTCTCAATTGAGACCTGAAGATGGCGGTTACACGACCATTAGCGAGTCCATCGCCAACATCCCTGAGGACAACGCCAAACGCTACCTCCTTATCCTCAAACCTGGTGTTGTGTTCCGCGAGAAGCTGTTACTCGGTAGAAGCAAGCCTTTCATCACCATAATGTCCGAGGACCCCATGAACCCTGCTGTTATCGTCTGGAATGACACTGCCACCACCATGGGCAAGGACGGCAAGCCCCTTGGTGTGGATGGAAGTAGCACCATGGCC…	chr4:9035187-9036441
Zm_P8860_TIL019.1_gene=Zmay14378	AAAAAGGTCTTTTTCAACTTATGGGTGACAAACCAGCCAGCTAATGCCACCCAAGATGCGGGGTGTGCTAAGAAAGATGATGCGCTCTCCTCCGCCGACACCATTAAGGTATGGAATTACATCGACCCTGCCTCTCAATTGAGACCTGAAGATGGCGGTTACACGACCATTAGCGAGTCCATCGCCAACATCCCTGAGGACAACGCCAAACGCTACCTCCTTATCCTCAAACCTGGTGTTGTGTTCCGCGAGAAGCTGTTACTCGGTAGAAGCAAGCCTTTCATCACCATAATGTCCGAGGACCCGATGAACCCTGCTGTTATTGTCTGGAATGACACTGCCACCACCATGGGCAAGGACGGCAAGCCCCTTGGTGTGGATGGAAGCAGCACCATGGCC…	chr4:9124204-9125458
Zm_Tx303_TIL014.1_gene=Zmay14373	AATAGGGTCGTCTCTTTCAACTCATGGGTGAGACACCAACCAGCTAATGCCACCCAAGATGCGGGGTGTGCTAAGAAAGATGATGCGCTCTCCTCTGCCAACACCATTAAGGTAAGGAATTACATTGACCCTGCCTCCGAATTGAGACCTGAGGATGGTGGTTACACGACCATTAGCGAGTCCATTGCCAACATCCCTGACGACAACACCAAATGCTACGTCCTTACCCTCAAACCTGGTGTTGTGTTCCGCGAGAAGCTGTTACTCGGTAGAAGCAAGCCATTCCTCACCATAATATCCGAGGACCCCATGAACCCAGCTATTATCGTCTAGAATGACACTGCCACCACCATGGGCAAGGACGGCAAGCCCCTTGGTGTGGATGGAAGCAGCACCATG…	chr4:9352343-9353510
Zm_Tzi8_TIL012.1_gene=Zmay14371	AAAAAGGTCTTTTTCAACTTATGGGTGACAAACCAGCCAGCTAATGCCACCCAAGATGCGGGGTGTGCTAAGAAAGATGATGCGCTCTCCTCCGCCGACACCATTAAGGTATGGAATTACATCGACCCTGCCTCTCAATTGAGACCTGAAGATGGCGGTTACACGACCATTAGCGAGTCCATCGCCAACATCCCTGAGGACAACGCCAAACGCTACCTCCTTATCCTCAAACCTGGTGTTGCGTTCCGCGAGAAGCTGTTACTCGGTAGAAGCAAGCCTTTCATCACCATAATGTCCGAGGACCCCATGAACCCTGCTGTTATCGTCTGGAATGACACTGCCACCACCATGGGCAAGGACGGCAAGCCCCTTGGTGTGGATGGAAGCAGCACCATGGCC…	chr4:9569687-9570941
Zm_Tzi8_TIL013.1_gene=Zmay14372	AAAAAGGTCTTTTTCAACTTATGGGTGACAAACCAGCCAGCTAATGCCACCCAAGATGCGGGGTGTGCTAAGAAAGATGATGCGCTCTCCTCCGCCGACACCATTAAGGTATGGAATTACATCGACCCTGCCTCTCAATTGAGACCTGAAGATGGCGGTTACACGACCATTAGCGAGTCCATCGCCAACATCCCTGAGGACAACTCCAAACGCTACCTCCTTATCCTCAAACCTGGTGTTGTGTTCCGCGAGAAGCTGTTACTCGGTAGAAGCAAGCCTTTCATCACCATAATGTCCGAGGACCCCATGAACCCTGCTGTTATTGTCTGGAATGACACTGCCACCACCATGGGCAAGGACGGCAAGCCCCTTGGTGTGGATGGAAGCAGCACCATGGCC…	chr4:9617982-9619236
Zm_Tzi8_TIL014.1_gene=Zmay14373	AAAAAGGTCTTTTTCAACTTATGGGTGACAAACCAGCCAGCTAATGCCACCCAAGATGCGGGGTGTGCTAAGAAAGATGATGCGCTCTCCTCCGCCGACACCATTAAGGTATGGAATTACATCGACCCTGCCTCTCAATTGAGACCTGAAGATGGCGGTTACACGACCATTAGCGAGTCCATCGCCAACATCCCTGAGGACAACGCCAAACGCTACCTCCTTATCCTCAAACCTGGTGTTGTGTTCCGCGAGAAGCTGTTACTCGGTAGAAGCAAGCCTTTCATCACCATAATGTCCGAGGACCCCATGAACCCTGCTGTTATCGTCTGGAATGACACTGCCACCACCATGGGCAAGGACGGCAAGCCCCTTGGTGTGGATGGAAGCAGTACCATGGCC…	chr4:9847529-9848783
Zm_Tzi8_TIL015.1_gene=Zmay14374	AAAAAGGTCTTTTTCAACTTATGGGTGACAAACCAGCCAGCTAATGTCACCCAAGATGCGGGGTGTGCTAAGAAAGATGATGTGCTCTCCTCCGCCGACACCATTAAGGTATGGAATTACATCGACCCTGCCTCTCAATTGAGACCTGAAGATGGCGGTTACACGACCATTAGCGAGTCCATCGCCAACATCCCTGAGGACAACGCCAAACGCTACCTCCTTATCCTCAAACCTGGTGTTGTGTTCCGCGAGAAGCTGTTACTCGGTAGAAGCAAGCCTTTCATCACCATAATGTCCGAGGACCCCATGAACCCTGCTGTTATCGTCTGGAATGACACTGCCACCACCATGGGCAAGGACGGCAAGCCCCTTGGTGTGGATGGAAGCAGCACCATGGCC…	chr4:9476137-9477391
Zm_Tzi8_TIL016.1_gene=Zmay14375	AAAAAGGTCTTTTTCAACTTATGGGTGACAAACCAGCCAGCTAATGCCACCCAAGATGCGGGGTGTGCTAAGAAAGATGATGCGCTCTCCTCCGCCGACACCATTAAGGTATGGAATTACATCGACCCTGCCTCTCAATTGAGACCTGAAGATGGCGGTTACACGACCATTAGCGAGTCCATCGCCAACATCCCTGAGGACAACTCCAAACGCTACCTCCTTATCCTCAAACCTGGTGTTGTGTTCCGCGAGAAGCTGTTACTCGGTAGAAGCAAGCCTTTCATCACCATAATGTCCGAGGACCCCATGAACCCTGCTGTTATTGTCTGGAATGACACTGCCACCACCATGGGCAAGGACGGCAAGCCCCTTGGTGTGGATGGAAGCAGCACCATGGCC…	chr4:9513829-9515083
Zm_Tzi8_TIL017.1_gene=Zmay14376	AAAAAGGTCTTTTTCAACTTATGGGTGACAAACCAGCCAGCTAATGCCACCCAAGATGCGGGATGTGCTAAGAAAGATGATGCGCTCTCCTCCGCCGACACCATTAAGGTATGGAATTACATCGACCCTGCCTCTCAATTGAGACCTGAAGATGGCGGTTACACGACCATTAGCGAGTCCATCGCCAACATCCCTGAGGACAACGCCAAACGCTACCTCCTTATCCTCAAACCTGGTGTTGTGTTCCGCGAGAAGCTGTTACTCGGTAGAAGCAAGCCTTTCATCACCATAATGTCCGAGGACCCCATGAACCCTGCTGTTATCGTCTGGAATGACACTGCCAACACCATGGGCAAGGACGGCAAGCCCCTTGGTGTGGATGGAAGCAGCACCATGGCC…	chr4:10100232-10101486
Zm_Tzi8_TIL018.1_gene=Zmay14377	AAAAAGGTCTTTTTCAACTTATGGGTTACAAACCAACCAGCTAATGCCACCCAAGATGCGGGGTGTGCTAAGAAAGATGATGCGCTCTCCTCTGCCGACACCATTAAGGTATGGAATTACATCGACCCTGCCTCTCAATTGAGACCTGAAGATGGCGGTTACACGACCATTAGCGAGTCCATCGCCAACATCCCTGAGGACAACACCAAACGCTACCTCCTTATCCTCAAACCTGGTGTTGTGTTCCGCGAGAAGCTTTTACTCGGTAGAAGCAAGCCTTTCATCACCATAATGTCCGAGGACCCCATGAACCCTGCTGTTATCGCTTGGAATGACACTGCCACCACCATGGGCAAGGACGGCAAGCCCCTTGGTGTGAATGGAAGCAGCACCATGGCC…	chr4:10360872-10362126
Zm_Tzi8_TIL019.1_gene=Zmay14378	AAAAAGGTCTTTTTCAACTTATGGGTTACAAACCAACCAGCTAATGCCACCCAAGATGCGGGGTGTGCTAAGAAAGATGATGCGCTCTCCTCTGCCGACACCATTAAGGTATGGAATTACATCGACCCTGCCTCTCAATTGAGACCTGAAGATGGCGGTTACACGACCATTAGCGAGTCCATCGCCAACATCCCTGAGGACAACACCAAACGCTACCTCCTTATCCTCAAACCTGGTGTTGTGTTCCGCGAGAAGCTTTTACTCGGTAGAAGCAAGCCTTTCATCACCATAATGTCCGAGGACCCCATGAACCCTGCTGTTATCGCTTGGAATGACACTGCCACCACCATGGGCAAGGACGGCAAGCCCCTTGGTGTGAATGGAAGCAGCACCATGGCC…	chr4:10447850-10449104
Zm_W22_TIL014.1_gene=Zmay14373	AATAGGGTCGTCTCTTTCAACTCATGGGTGAGACACCAACCAGCTAATGCCACCCAAGATGCGGGGTGTGCTAAGAAAGATGATGCGCTCTCCTCTGCCAACACCATTAAGGTAAGGAATTACATTGACCCTGCCTCCGAATTGAGACCTGAAGATGGTGGTTACACGACCATTAGCGAGTCCATTGCCAACATCCCTGACGACAACACCAAATGCTACGTCCTTACCCTCAAACCTGGTGTTGTGTTCCGCGAGAAGCTGTTACTCGGTAGAAGCAAGCCATTCCTCACCATAATATCCGAGGACCCCATGAACCCAGCTATTATCGTCTAGAATGACACTGCCACCACCATGGGCAAGGACGGCAAGCCCCTTGGTGTGGATGGAAGCAGCACCATG…	chr4:8512840-8514008
Zn_TIL012.1_gene=Zmay14371	AAAAAGGTCTTTTTCAACTTATGGGTGACAAACCAGCCAGCTAATGCCACCCAAGATGCGGGGTGTGCTAAGAAAGATGATGCGCTCTCCTCCGCCGACACCATTAAGGTATGGAATTACATCGACCCTGCCTCTCAATTGAGACCTGAAGATGGCGGTTACACGACCATTAGCGAGTCCATCGCCAACATCCCTGAGGACAACGCCAAACGCTACCTCCTTATCCTCAAACCTGGTGTTGTGTTCCGCGAGAAGCTGTTACTCGGTAGAAGCAAGCCTTTCATCACCATAATGTCCGAGGACCCCATGAACCCTGCTGTTATCGTCTGGAATGACACTGCCACCACCATGGGCAAGGACGGCAAGCCCCTTGGTGTGGATGGAAGCAGCACCATGGCC…	chr4:26204789-26206043
Zn_TIL013.1_gene=Zmay14372	AAAAAGGTCTTTTTCAACTTATGGGTGACAAACCAGCCAGCTAATGCCACCCAAGATGCGGGGTGTGCTAAGAAAGATGATGCGCTCTCCTCCGCCGACACCATTAAGGTATGGAATTACATCGACCCTGCCTCTCAATTGAGACCTGAAGATGGCGGTTACACGACCATTAGCGAGTCCATCGCCAACATCCCTGAGGACAACGCCAAACGCTACCTCCTTATCCTCAAACCTGGTGTTGTGTTCCGCGAGAAGCTGTTACTCGGTAGAAGCAAGCCTTTCATCACCATAATGTCCGAGGACCCCATGAACCCTGCTGTTATTGTCTGGAATGACACTGCCACCACAATGGGCAAGGACGGCAAGCCCCTTGGTGTGGATGGAAGCAGCACCATGGCC…	chr4:24198874-24200128
Zn_TIL014.1_gene=Zmay14373	AAAAAGGTCTTTTTCAACTTATGGGTGACAAACCAGCCAGCTAATGCCACCCATGATGTGGGGTGTGCTAAGAAAGATGATGCGCTCTCCTCCGCCGACACCATTAAGGTATGGAATTACATCGACCCAGCCTCTCAATTGAGACCTGAAGATGGCGGTTACACGACCATTAGCGAGTCCATCGCCAACATCCCTGAGGACAACGCCAAACGCTACCTCCTTATCCTCAAACCTGGTGTTGTGTTCCGCGAGAAGCTGTCACTCGGTAGAAGCAAGCCTTTCATCACCATAATGTCCGAGGACCCCATGAACCCTGCTGTTATCGTCTGGAATGACACTGCCACCACCATGGGCAAGGACGGCAAGCCCCTTGGTGTGGATGGAAGCAGCACCATGGCC…	chr4:25906927-25908181
Zn_TIL015.1_gene=Zmay14374	AAAAAGGTCTTTTTCAACTTATGGGTGACAAACCAGCCAGCTAATGCCACCCAAGATGCGGGGTGTGCTAAGAAAGATGATGCGCTCTCCTCCGCCGACACCATTAAGGTATGGAATTACATCGACCCTGCCTCTCAGTTGAGACCTGAAGATGGCGGTTACACGACCATTAGCGAGTCCATCGCCAACATCCCTGAGGACAACGCCAAACGCTACCTCCTTATCCTCAAACCTGGTGTTGTGTTCCGCGAGAAGCTGTTACTCGGTAGAAGCAAGCCTTTCATCACCATAATGTCCGAGGACCCCATGAACCCTGCTGTTATCGTCTGGAATGACACTGCCACCACCATGGGCAAGGACGGCAAGCCCCTTGGTGTGGATGGAAGCAGCACCATGGCC…	chr4:26131385-26132639
Zn_TIL016.1_gene=Zmay14375	AAAAAGGTCTTTTTCAACTTATGGGTGACAAACCAGCCAGCTAATGCCACCCAAGATGCGGGGTGTGCTAAGAAAGATGATGCGCTCTCCTCCGCCGACACCATTAAGGTATGGAATTACATCGACCCTGCCTCTCAATTGAGACCTGAAGATGGCGGTTACACGACCATTAGCGAGTCCATCGCCAACATCCCTGAGGACAACGCCAAACGCTACCTCCTTATCCTCAAACCTGGTGTTGTGTTCCGCGAGAAGCTGTTACTCGGTAGAAGCAAGCCTTTCATCACCATAATGTCCGAGGACCCCATGAACCCTGCTGTTATTGTCTGGAATGACACTGCCACCACAATGGGCAAGGACGGCAAGCCCCTTGGTGTGGATGGAAGCAGCACCATGGCC…	chr4:25664766-25666020
Zn_TIL017.1_gene=Zmay14376	AAAAAGGTCTTTTTCAACTTATGGGTGACAAACCAGCCAGCTAATGCCACCCAAGATGCGGGGTGTGCTAAGAAAGATGATGCGCTCTCCTCCGCCGACACCATTAAGGTATGGAATTACATCGACCCTGCCTCTCAATTGAGACCTGAAGATGGCGGTTACACGACCATTAGCGAGTCCATCGCCAACATCCCTGAGGACAACGCCAAACGCTACCTCCTTATCCTCAAACCTGGTGTTGTGTTCCGCGAGAAGCTGTTACTTGGTAGAAGCAAGCCTTTCATCACCATAATGTCCGAGGACCCCATGAACCCTGCTGTTATCGTCTGGAATGACACTGCCACCACCATGGGCAAGGACGGCAAGCCCTTGGTGTGGATGGAAGCAGCACCATGGCCA…	chr4:24793566-24794819
Zn_TIL018.1_gene=Zmay14377	AAAAAGGTCTTTTTCAACTTATGGGTGACAAACCAGCCAGCTAATGCCACCCAAGATGCGGGGTGTGCTAAGAAAGATGATGCGCTCTCCTCCGCCGACACCATTAAGGTATGGAATTACATCGACCCTGCCTCTCAGTTGAGACCTGAAGATGGCGGTTACACGACCATTAGCGAGTCCATCACCAACATCCCTGAGGACAACGCCAAACGCTACCTCCTTATCCTCAAACCTGGTGTTGTGTTCCGCGAGAAGCTGTTACTCGGTAGAAGCAAGCCTTTCATCACCATAATGTCCGAGGACCCCATGAACCCTGCTGTTATCGTCTGGAATGACACTGCCACCACCATGGGCAAGGACGGCAAGCCCCTTGGTGTGGATGGAAGCAGCACCATGGCC…	chr4:24737806-24739060
Zn_TIL019.1_gene=Zmay14378	AAAAAGGTCTTTTTCAACTTATGGGTGACAAACCAGCCAGCTAATGCCACCCAAGATGCGGGGTGTGCTAAGAAAGATGATGCGCTCTCCTCCGCCGACACCATTAAGGTATGGAATTACATCGACCCTGCCTCTCAATTGAGACCTGAAGATGGCGGTTACACGACCATTAGCGAGTCCATCGCCAACATCCCTGAGGACAATGCCAAACGCTACCTCCTTATCCTCAAACCTGGTGTTGTGTTCCGCGAGAAGCTGTTACTCGGTAGAAGCAAGCCTTTCATCACCATAATGTCCGAGGACCCCATGAACCCTGCTGTTATTGTCTGGAATGACACTGCCACCACAATGGGCAAGGACGGCAAGCCCCTTGGTGTGGATGGAAGCAGCACCATGGCC…	chr4:24420302-24421556
Zv_TIL01_TIL012.1_gene=Zmay14371	AAAAAGGTCTTTTTCAACTTATGGGTGACAAACCAGCCAGCTAATGCCACCCAAGATGCGGGGTGTGCTAAGAAAGATGATGCGCTCTCCTCCGCCGACACCATTAAGGTATGGAATTACATCGACCCTGCCTCTCAATTGAGACCTGAAGATGGCGGTTACACGACCATTAGCGAGTCCATCGCCAACATCCCTGAGGACAACGCCAAACGCTACCTCCTTATCCTCAAACCTGGTGTTGTGTTCCGCGAGAAGCTGTTACTCGGTAGAAGCAAGCCTTTCATCACCATAATGTCCGAGGACCCCATGAACCCTGCTGTTATCGTCTGGAATGACACTGCCACCACCATGGGCAAGGACGGCAAGCCCCTTGGTGTGGATGGAAGCAGCACCATGGCC…	chr4:33346813-33348067
Zv_TIL01_TIL013.1_gene=Zmay14372	AAAAAGGTCTTTTTCAACTTATGGGTGACAAACCAGCCAGCTAATGCCACCCAAGATGCGGGGTGTGCTAAGAAAGATGATGCGCTCTCCTCCTCCGACACCATTAAGGTATGGAATTACATCGACCCTGCCTCTCAATTGAGACCTGAAGATGGCGGTTACACGACCATTAGCGAGTCCATCGCCAACATCCCTGAGGACAACTCCAAACGCTACCTCCTTATCCTCAAACCTGGTGTTGTGTTCCGCGAGAAGCTGTTACTCGGTAGAAGCAAGCCTTTCATCACCATAATGTCCGAGGACCCCATGAACCCTGCTGTTATTGTCTGGAATGACACTGCCACCACCATGGGCAAGGACGGCAAGCCCCTTGGTGTGGATGGAAGCAGCACCATGGCC…	chr4:33399719-33400973
Zv_TIL01_TIL014.1_gene=Zmay14373	AAAAAGGTCTTTTTCAACTTATGGGTGACAAACCAGCCAGCTAATGCCACCCAAGATGCGGGGTGTGCTAAGAAAGATGATGCGCTCTCCTCCGCCGACACCATTAAGGTATGGAATTACATCGACCCTGCCTCTCAATTGAGACCTGAAGATGGCGGTTACACGACCATTAGCGAGTCCATCGCCAACATCCCTGAGGACAACGCCAAACGCTACCTCCTTATCCTCAAACCTGGTGTTGTGTTCCGCGAGAAGCTGTTACTCGGTAGAAGCAAGCCTTTCATCACCATAATGTCCGAGGACCCCATGAACCCTGCTGTTATCGTCTGGAATGACACTGCCACCACCATGGGCAAGGACGGCAAGCCCCTTGGTGTGGATGGAAGCAGCACCATGGCC…	chr4:33562015-33563269
Zv_TIL01_TIL015.1_gene=Zmay14374	AAAAAGGTCTTTTTCAACTTATGGGTGACAAACCAGCCAGCTAATGTCACCCAAGATGCGGGGTGTGCTAAGAAAGATGATGCGCTCTCCTCCGCCGACACCATTAAGGTATGGAATTACATCGACCCTGCCTCTCAATTGAGACCTGAAGATGGCGGTTACACGACCATTAGCGAGTCCATCGCCAACATCCCTGAGGACAACGCCAAACGCTACCTCCTTATCCTCAAACCTGGTGTTGTGTTCCGCGAGAAGCTGTTACTCGGTAGAAGCAAGCCTTTCATCACCATAATGTCCGAGGACCCCATGAACCCTGCTGTTATCGTCTGGAATGACACTGCCACCACCATGGGCAAGGACGGCAAGCCCCTTGGTGTGGATGGAAGCAGCACCATGGCC…	chr4:33669982-33671236
Zv_TIL01_TIL016.1_gene=Zmay14375	AAAAAGGTCTTTTTCAACTTATGGGTGACAAACCAGCCAGCTAATGCCACCCAAGATGCGGGGTGTGCTAAGAAAGATGATGCGCTCTCCTCCGCCGACACCATTAAGGTATGGAATTACATCGACCCTGCCTCTCAATTGAGACCTGAAGATGGCGGTTACACGACCATTAGCGAGTCCATCGCCAACATCCCTGAGGACAACTCCAAACGCTACCTCCTTATCCTCAAACCTGGTGTTGTGTTCCGCGAGAAGCTGTTACTCGGTAGAAGCAAGCCTTTCATCACCATAATGTCCGAGGACCCCATGAACCCTGCTGTTATTGTCTGGAATGACACTGCCACCACCATGGGCAAGGACGGCAAGCCCCTTGGTGTGGATGGAAGCAGCACCATGGCC…	chr4:33714584-33715838
Zv_TIL01_TIL017.1_gene=Zmay14376	AAAAAGGTCTTTTTCAACTTATGGGTGACAAACCAGCCAGCTAATGCCACCCAAGATGCGGGGTGTGCTAAGAAAGATGATGCGCTCTCCTCCGCCGACACCATTAAGGTATGGAATTACATCGACCCTGCCTCTCAATTGAGACCTGAAGATGGCGGTTACACGACCATTAGCGAGTCCATCGCCAACATCCCTGAGGACAACGCCAAACGCTACCTCCTTATCCTCAAACCTGGTGTTGTGTTCCGCGAGAAGCTGTTACTCGGTAGAAGCAAGCCTTTCATCACCATAATGTCCGAGGACCCCATGAACCCTGCTGTTATCGTCTGGAATGACACTGCCACCACCATGGGCAAGGACGGCAAGCCCCTTGGTGTGGATGGAAGCAGCACCATGGCC…	chr4:33884111-33885365
Zv_TIL01_TIL018.1_gene=Zmay14377	AAAAAGGTCTTTTTCAACTTATGGGTTACAAACCAACCAGCTAATGCCACCCAAGATGCGGGGTGTGCTAAGAAAGATGATGCGCTCTCCTCTGCCGACACCATTAAGGTATGGAATTACATCGACCCTGCCTCTCAATTGAGACCTGAAGATGGTGGTTACACGACCATTAGCGAGTCCATCGCCAACATCCCTGAGGACAACACCAAACGCTACCTCCTTATCCTCAAACCTGGTGTTGTGTTCCGCGAGAAGCTTTTACTCGGTAGAAGCAAGCCTTTCATCACCATAATGTCCGAGGACCCCATGAACCCTGCTGTTATCGCTTGGAATGACACTGCCACCACCATGGGCAAGGACGGCAAGCCCCTTGGTGTGGATGGAAGCAGCACCATGGCC…	chr4:34142411-34143665
Zv_TIL01_TIL019.1_gene=Zmay14378	AAAAAGGTCTTTTTCAACTTATGGGTGACAAACCAGCCAGCTAATGCCACCCAAGATGCGGGGTGTGCTAAGAAAGATGATGCGCTCTCCTCCGCCGACACCATTAAGGTATGGAATTACATCGACCCTGCCTCTCAATTGAGACCTGAAGATGGCGGTTACACGACCATTAGCGAGTCCATCGCCAACATCCCTGAGGACAACACCAAACGCTACCTCCTTATCCTCAAACCTGGTGTTGTGTTCCGCGAGAAGCTGTTACTCGGTAGAAGCAAGCCTTTCATCACCATAATGTCCGAGGACCCCATGAACCCTGCTGTTATTGTCTGGAATGACACTGCCACCACCATGGGCAAGGACGGCAAGCCCCTTGGTGTGGATGGAAGCAGCACCATGGCC…	chr4:34173341-34174595
Zx_TIL18_TIL012.1_gene=Zmay14371	AAAAAGGTCTTTTTCAACTTATGGGTGACAAACCAGCCAGCTAATGCCACCCAAGATGCGGGGTGTGCTAAGAAAGATGATGCGCTCTCCTCCGCCGACACCATTAAGGTATGGAATTACATCGACCCTGCCTCTCAATTGAGACCTGAAGATGGCGGTTACACGACCATTAGCGAGTCCATCGCCAACATCCCTGAGGACAACGCCAAACGCTACCTCCTTATCCTCAAACCTGGTGTTGTGTTCCGCGAGAAGCTGTTACTCGGTAGAAGCAAGCCTTTCATCACCATAATGTCCGAGGACCCCATGAACCCTGCTGTTATCGTCTGGAATGACACTGCCACCACCATGGGCAAGGACGGCAAGCCCCTTGGTGTGGATGGAAGCAGCACCATGGCC…	chr4:25165252-25166506
Zx_TIL18_TIL013.1_gene=Zmay14372	AAAAAGGTCTTTTTCAACTTATGGGTGACAAACCAGCCAGCTAATGCCACCCAAGATGCGGGGTGTGCTAAGAAAGATGATGCGCTCTCCTCCGCCGACACCATTAAGGTATGGAATTACATCGACCCTGCCTCTCAATTGAGACCTGAAGATGGCGGTTACACGACCATTAGCGAGTCCATCGCCAACATCCCTGAGGACAACTCCAAACGCTACCTCCTTATCCTCAAACCTGGTGTTGTGTTCCGCGAGAAGCTGTTACTCGGTAGAAGCAAGCCTTTCATCACCATAATGTCCGAGGACCCCATGAACCCTGCTGTTATTGTCTGGAATGACACTGCCACCACCATGGGCAAGGACGGCAAGCCCCTTGGTGTGGATGGAAGCAGCACCATGGCC…	chr4:25218221-25219475
Zx_TIL18_TIL014.1_gene=Zmay14373	AAAAAGGTCTTTTTCAACTTATGGGTGACAAACCAGCCAGCTAATGCCACCCAAGATGCGGGGTGTGCTAAGAAAGATGATGCGCTCTCCTCCGCCGACACCATTAAGGTATGGAATTACATCGACCCTGCCTCTCAATTGAGACCTGAAGATGGCGGTTACACGACCATTAGCGAGTCCATCGCCAACATCCCTGAGGACAACGCCAAACGCTACCTCCTTATCCTCAAACCTGGTGTTGTGTTCCGCGAGAAGCTGTTACTCGGTAGAAGCAAGCCTTTCATCACCATAATGTCCGAGGACCCCATGAACCCTGCTGTTATCGTCTGGAATGACACTGCCACCACCATGGGCAAGGACGGCAAGCCCCTTGGTGTGGATGGAAGCAGCACCATGGCC…	chr4:25739507-25740761
Zx_TIL18_TIL015.1_gene=Zmay14374	AAAAAGGTCTTTTTCAACTTATGGGTGACAAACCAGCCAGCTAATGTCACCCAAGATGCGGGGTGTGCTAAGAAAGATGATGCGCTCTCCTCCGCCGACACCATTAAGGTATGGAATTACATCGACCCTGCCTCTCAATTGAGACCTGAAGATGGCGGTTACACGACCATTAGCGAGTCCATCGCCAACATCCCTGAGGACAACGCCAAACGCTACCTCCTTATCCTCAAACCTGGTGTTGTGTTCCGCGAGAAGCTGTTACTCGGTAGAAGCAAGCCTTTCATCACCATAATGTCCGAGGACCCCATGAACCCTGCTGTTATCGTCTGGAATGACACTGCCACCACCATGGGCAAGGACGGCAAGCCCCTTGGTGTGGATGGAAGCAGCACCATGGCC…	chr4:25503111-25504365
Zx_TIL18_TIL016.1_gene=Zmay14375	AAAAAGGTCTTTTTCAACTTATGGGTGACAAACCAGCCAGCTAATGCCACCCAAGATGCGGGGTGTGCTAAGAAAGATGATGCGCTCTCCTCCACCGACACCATTAAGGTATGGAATTACATCGACCCTGCCTCTCAATTGAGACCTGAAGATGGCGGTTACACGACCATTAGCGAGTCCATCGCCAACATCCCTGAGGACAACTCCAAACGCTACCTCCTTATCCTCAAACCTGGTGTTGTGTTCCGCGAGAAGCTGTTACTCGGTAGAAGCAAGCCTTTCATCACCATAATGTCCGAGGACCCCATGAACCCTGCTGTTATTGTCTGGAATGACACTGCCACCACCATGGGCAAGGACGGCAAGCCCCTTGGTGTGGATGGAAGCAGCACCATGGCC…	chr4:25540796-25542050
Zx_TIL18_TIL017.1_gene=Zmay14376	AAAAAGGTCTTTTTCAACTTATGGGTGACAAACCAGCCAGCTAATGCCACCCAAGATGCGGGGTGTGCTAAGAAAGATGATGCGCTCTCCTCCGCCGACACCATTAAGGTATGGAATTACATCGACCCTGCCTCTCAATTGAGACCTGAAGATGGCGGTTACACGACCATTAGCGAGTCCATCGCCAACATCCCTGAGGACAACGCCAAACGCTACCTCCTTATCCTCAAACCTGGTGTTGTGTTCCGCGAGAAGCTGTTACTCGGTAGAAGCAAGCCTTTCATCACCATAATGTCCGAGGACCCCATGAACCCTGCTGTTATCGTCTGGAATGACACTGCCACCACCATGGGCAAGGACGGCAAGCCCCTTGGTGTGGATGGAAGCAGCACCATGGCC…	chr4:25398587-25399841
Zx_TIL18_TIL018.1_gene=Zmay14377	AAAAAGGTCTTTTTCAACTTATGGGTTACAAACCAACCAGCTAATGCCACCCAAGATGCGGGGTGTGCTAAGAAAGATGATGCGCTCTCCTCTGCCGACACCATTAAGGTATGGAATTACATCGACCCTGCCTCTCAATTGAGACCTGAAGATGGCGGTTACACGACCATTAGCGAGTCCATCGCCAACATCCCTGAGGACAACACCAAACGCTACCTCCTTATCCTCAAACCTGGTGTTGTGTTCCGCGAGAAGCTTTTACTCGGTAGAAGCAAGCCTTTCATCACCATAATGTCCGAGGACCCCATGAACCCTGCTGTTATCGCTTGGAATGACACTGCCACCACCATGGGCAAGGACGGCAAGCCCCTTGGTGTGGATGGAAGCAGCACCATGGCC…	chr4:25990956-25992210
Zx_TIL18_TIL019.1_gene=Zmay14378	AAAAAGGTCTTTTTCAACTTATGGGTGACAAACCAGCCAGCTAATGCCACCCAAGATGCGGGGTGTGCTAAGAAAGATGATGCGCTCTCCTCCGCCGACACCATTAAGGTATGGAATTACATCGACCCTGCCTCTCAATTGAGACCTGAAGATGGCGGTTACACGACCATTAGCGAGTCCATCGCCAACATCCCTGAGGACAACACCAAACGCTACCTCCTTATCCTCAAACCTGGTGTTGTGTTCCGCGAGAAGCTGTTACTCGGTAGAAGCAAGCCTTTCATCACCATAATGTCCGAGGACCCCATGAACCCTGCTGTTATTGTCTGGAATGACACTGCCACCACCATGGGCAAGGACGGCAAGCCCCTTGGTGTGGATGGAAGCAGCACCATGGCC…	chr4:26030849-26032103
Zx_TIL25_TIL012.1_gene=Zmay14371	AAAAAGGTCTTTTTCAACTTATGGGTTACAAACCAACCAGCTAATGCCACCCAAGATGTGGGGTGTGCTAAGAAAGATGATGCGCTCTCCTCCGCCGACACCATTAAGGTATGGAATTACATCGACCCTGCCTCTCAATTGAGACCTGAAGATGGCGGTTACACGACCATTAGCGAGTCCATCGCCAACATCCCTGAGGACAACGCCAAACGCTACCTCCTTATCCTCAAACCTGGTGTTGTGTTCCGCGAGAAGCTGTTACTCGGTAGAAGCAAGCCTTTCATCACCATAATGTCCGAGGACCCCATGAACCCTGCTGTTATCGTCTGGAATGACACTGCCACCACCATGGGCAAGGACGGCAAGCCCCTTGGTGTGGATGGAAGTAGCACCATGGCC…	chr4:14898190-14899444
Zx_TIL25_TIL013.1_gene=Zmay14372	AAGAAGGTCTTTTTCAACTTATGGGTGACAAACCAGCCAGCTAATGCCACCCAAGATGCGGGGTGTGCTAAGAAAGATGATGCGCTCTCCTCCGCCGACACCATTAAGGTATGGAATTACATCGACCCTGCCTCTCAATTGAGACCTGAAGATGGCGGTTACACGACCATTAGTGAGTCCATCGCCAACATCCCTGAGGACAACGCCAAACGCTACCTCCTTATCCTCAAACCTGGTGTTGTGTTCCGCGAGAAACTGTTACTCGGTAGAAGCAAGCCTTTCATCACCATAATGTCCGAGGACCCCATGAACCCTGCTGTTATTGTCTGGAATGACACTGCCACCACCATGGGCAAGGACGGCAAGCCCCTTGGTGTGGATGGAAGCAGCACCATGGCC…	chr4:15033851-15035105
Zx_TIL25_TIL014.1_gene=Zmay14373	AAAAAGGTCTTTTTCAACTTATGGGTGACAAACCAGCCAACTAATGCCACCCAAGATGCGGGGTGTGCTAAGAAAGATAATGCGCTCTCCTCCGCCGACACCATTAAGGTATGGAATTACATCGACCCTGCCTCTCAATTGAGACCTGAAGATGGCGGTTACACGACCATTAGCGAGTCCATCGCCAACATCCCTGAGGACAACGCCAAACGCTACCTCCTTATCCTCAAACCTGGTGTTGTGTTCCGCGAGAAGCTGTTACTCGGTAGAAGCAAGCCTTTCATCACCATAATGTCCGAGGACCCGATGAACCCTGCTGTTATTGTCTGGAATGACACTGCCACCACCATGGGCAAGGACGGCAAGCCCCTTGGTGTGGATGGAAGCAGCACCATGGCC…	chr4:15371396-15372650
Zx_TIL25_TIL015.1_gene=Zmay14374	AAAAAGGTCTTTTTCAACTTATGGGTTACAAACCAACCAGCTAATGCCACCCAAGATGTGGGGTGTGCTAAGAAAGATGATGCGCTCTCCTCCGCCGACACCATTAAGGTATGGAATTACATCGACCCTGCCTCTCAATTGAGACCTGAAGATGGCGGTTACACGACCATTAGCGAGTCCATCGCCAACATCCCTGAGGACAACGCCAAACGCTACCTCCTTATCCTCAAACCTGGTGTTGTGTTCCGCGAGAAGCTGTTACTCGGTAGAAGCAAGCCTTTCATCACCATAATGTCCGAGGACCCCATGAACCCTGCTGTTATCGTCTGGAATGACACTGCCACCACCATGGGCAAGGACGGCAAGCCCCTTGGTGTGGATGGAAGTAGCACCATGGCC…	chr4:15334911-15336165
Zx_TIL25_TIL016.1_gene=Zmay14375	AAAAAGGTCTTTTTCAACTTATGGGTGACAGACCAGCCAGCTAATGCCACCCAAGATGCGGGGTGTGCTAAGAAAGATGATGCGCTCTCCTCCGCCGACACCATTAAGGTATGGAATTACATCGACCCTGCCTCTCAGTTGAGACCTGAAGATGGCGGTTACACGACCATTAGTGAGTCCATCGCCAACATCCCTGAGGACAACGCCAAACGCTACCTCCTTATCCTCAAACCTGGTGTTGTGTTCCGCGAGAAGCTGTTACTCGGTAGAAGCAAGCCTTTCATCACCATAATGTCCGAGGACCCCATGAACCCTGCTGTTATCGTCTGGAATGACACTGCCACCACCATGGGCAAGGACGGCAAGCCCCTTGGTGTGGATGGAAGCAGCACCATGGCC…	chr4:14972642-14973896
Zx_TIL25_TIL017.1_gene=Zmay14376	AAAAAGGTCTTTTTCAACTTATGGGTGACAAACCAGCCAGCTAATGCCACCCAAGATGCGGGGTGTGCTAAGAAAGATGATGCGCTCTCCTCCGCCGACACCATTAAGGTATGGAATTACATCGACCCTGCCTCTCAATTGAGACCTGAAGATGGCGGTTACACGACCATTAGTGAGTCCATCGCCAACATCCCTGAGGACAACGCCAAACGCTACCTCCTTATCCTCAAACCTGGTGTTGTGTTCCGCGAGAAACTGTTACTCGGTAGAAGCAAGCCTTTCATCACCATAATGTCCGAGGACCCCATGAACCCTGCTGTTATTGTCTGGAATGACACTGCCACCACCATGGGCAAGGACGGCAAGCCCCTTGGTGTGGATGGAAGCAGCACCATGGCC…	chr4:15251685-15252939
Zx_TIL25_TIL018.1_gene=Zmay14377	AAAAAGGTCTTTTTCAACTTATGGGTTACAAACCAACCAGCTAATGCCACCCAAGATGTGGGGTGTGCTAAGAAAGATGATGCGCTCTCCTCCGCCGACACCATTAAGGTATGGAATTACATCGACCCTGCCTCTCAATTGAGACCTGAAGATGGCGGTTACACGACCATTAGCGAGTCCATCGCCAACATCCCTGAGGACAACGCCAAACGCTACCTCCTTATCCTCAAACCTGGTGTTGTGTTCCGCGAGAAGCTGTTACTCGGTAGAAGCAAGCCTTTCATCACCATAATGTCCGAGGACCCCATGAACCCTGCTGTTATCGTCTGGAATGACACTGCCACCACCATGGGCAAGGACGGCAAGCCCCTTGGTGTGGATGGAAGTAGCACCATGGCC…	chr4:15106862-15108116
Zx_TIL25_TIL019.1_gene=Zmay14378	AAAAAGGTCTTTTTCAACTTATGGGTGACAAACCAGCCAGCTAATGCCACCCAAGATGCGGGGTGTGCTAAGAAAGATGATGCGCTCTCCTCCGCCGACACCATTAAGGTATGGAATTACATCGACCCTGCCTCTCAATTGAGACCTGAAGATGGCGGTTACACGACCATTAGCGAGTCCATCGCCAACATCCCTGAGGACAACGCCAAACGCTACCTCCTTATCCTCAAACCTGGTGTTGTGTTCCGCGAGAAGCTGTTACTCGGTAGAAGCAAGCCTTTCATCACCATAATGTCCGAGGACCCGATGAACCCTGCTGTTATTGTCTGGAATGACACTGCCACCACCATGGGCAAGGACGGCAAGCCCCTTGGTGTGGATGGAAGCAGCACCATGGCC…	chr4:15143297-15144551

## Sheet: Ga2k
Genome_gene	CDS_withoutSP	chrom_coords
Ga2k_reference_Zm_P8860_Ga2ka	GAGCGGGTGCCTCCTGCCGCAAAGGAGCCCTGGCCGCCGGCTCCGCATGCTGTGGTCGTACAGCAGGCGCGGCTGGAGGAGTGCTACCGAGTGGCTCCGGCGTGCTACACCAGCATCGGACAAGCTCTGGCTGAAGCTGGCAAGCTTGTCCCCAAGGTGAAGCACCGTTTTGTTGTACTCATCAAGACCGGAGAGTACATAGAACAGGTGAACATCACGAGACGGAACGTCGTCCTGCTCGGCGAGGGCAGAGGCAACACAGTAATTTCTGGCAACCTAAGCAACCTAACGGGGACGGCGATGGTGATGACGGCCACCGTGGATGTTGTAGCCGACGGCTTTTTGGCCCAGAACCTGACGATCCGTAACGAGGCCGGGCCGAAAGGAAGGCAGGCGGTG…	chr5:150023934-150024996
Bl_Ga2k	AAGCGGGTGGCGCCTGCCGCCGCAGAGCCCAGCTGGCCCCCGGCTCCGCATGCAGTGGTCGTATCACCGCTGCAGCGGCAGCTGGACGAGTGCCGCCGAGGAGCGACAAAGTGCTACACCAGCATCGGAGGAGCTCTGGCCGAAGCTGGACGTCTTGTCCCCAAGGTGAAGCACCGTTTTGTGTTGCTGATCAAGACCGGAGAGTATAGAGAACAGGTGAACATCACCCGACGGAACGTCGTCCTGCTGGCGAGGGCAGAGGCAACACTGTCATCACAGGCAACCTCAGTAACCGAACGGGGACGCCGATGTACATGACGGGCACAGTCGATGCTTTAGCCGACGGCTTCCTCGCCCAGAATCTTACGATCCGTAACGAAGCCGGGGCGAGCGGAAAGC…	scaf_73:7026488-7026916
Hc_Ga2k	AAGCGGGCGGCGCCTGGCACCGCAGAGCTCAGCTGGCCACCGGCTCCGCATGCGGTGGTCGTATCACCGCTGCAGCGGCAGCCGGACGAGTGCCGCCGAGGAGTGGCAAAGTGCTACACCAGCATCGGAAAAGCTCTGGCCGCAGCTGGAAGGCTTGTCCCCAAGGTGAAGCACCGTTTTGTGCTGCTGATCAAGACCGGAGAGTATAGAGAACAGGTGAACATCACCCGACGGAACGTCGCCCTGCTCGGCGAGGGCAGAGGCAACACCGTCATCACAGGCAACCTCAGCAATCTAACAGGGACCGGAATGTACCAGACGGCCACAGTC	scaf_21:45726726-45727157
Hp_Ga2k	GCCCTGGCCCCCGGCTCCGCATGCGGTGGTGGTACCACCGGCGCTGTGGCAGACGCCGGATGGGTGCCGCCCACGAGCGGCGGCGGAGTGCTACACCAGCATCGGAAAGGCTCTGGCTGCAGCGGGACGTCTTGTCCCCAAGGTGAAGCACCGTTTTGTGCTGCTGATCAAGAGCGGGGAATACAGAGAACAGATCAATATCACCCGACGGAACGTGGTGCTGCTCGGCGAGGGCAGAGGGAACACCGTCATCACGGGCAGCCTAAGCAATCTGACGGGGACGGGGATGTACATGACGGCCACAGTGGATGCTTTAGCCGACGGCTTCCTCGCACAGAACCTTACAATCCGTAACGAGGCCGGGCCACGGGGAAAGCAGGCGGTGGCTTTGAGATCCAA…	scaf_36:59573153-59574125
Sb_v5_Ga2k	CTCATCACAGCCGGCGAGTACAAGGAGCAGGTGCACATCACCCGACGGAACGTCGTCCTGCTCGGCGAGGGCAGAGGCAAGACTATCATCTCCGGCAATCTCAGCAACAGGACGGGGACGGAGATGTACATGACGGCCACAGTC	Chr04:70471245-70471388
Ud_Ga2k	AAGCCTGTGCCGCCAGCTGCCGCAAAGGCGCCCGCCTGGCCGCCGGCTCCGAATGCGGTAGTCGTGTCGCCGCCGGACGAGTGCCGCCGACAAGTGGTGGAGTGCTACACCACAATCGGAAAAGCCCTGGCCGGAGCGGGGCGTGTTGTCCCAAGGGTGAAGCACCGCTTTGTGCTGCTCATCAAGACCGGAGTGTACAGGGAACAGGTGAACGTCACTCGAAGGAATGTCATCTTGATCGGTGAGGGCAAAGGCAATACAATCATCACCGGTAGCCTCAGCAACTTGACGCGGGCACCGGAATGGACGGGACGGCCACTGTGGATGCTTTCGCCGACGGCTTCTTCGCCCAGAATCTTACGATCCGTAACGAGGCCGGGCCCAAGGGGCCGGAAGCAG…	scaf_5:5709871-5711029
Zd_gigi_Ga2k	GAGCGGGTGCCTCCTGCCGCAAAGGAGCCCAGCTGGCCGCCGGCTCCGCATGCTGTGGTCGTACAGCAGGCGCGGCTGGAGGAGTGCCACCGAGTGGCTCCGGCGTGCTACACCAGCATCGGACAAGCTCTGGCTGAAGCTGGCAAGCTTGTCCCCAAGGTGAAGCACCGTTTTGTTGTACTCATCAAGACCGGAGAGTACATAGAACAGGTGAACATCACGAGACGGAACGTCGTCCTGCTCGGCGAGGGCAGAGGCAACACAGTAATTTCTGGCAACCTAAGCAACCTAACGGGGACGGCGATGGTGATGACGGCCACCGTGGATGTTGTAGCCGACGGCTTTTTGGCCCAGAACCTGACGATCCGTAACGAGGCCGGGCCGAAAGGAAGGCAGGCG…	chr5:152353339-152354404
Zd_momo_Ga2k	GAGCGGGTGCCTCCTGCCGCAAAGGAGCCCTGGCCGCCGGCTCCGCATGCTGTGGTCGTACAGCAGGCGCGGCTGGAGGAGTGCCGCCGAGTGGCTCCGGCGTGCTACACCAGCATCGGACAAGCTCTGGCTGAAGCTGGCAAGCTTGTCCCCAAGGTGAAGCACCGTTTTGTTGTACTCATCAAGACCGGAGAGTACATAGAACAGGTGAACATCACGAGACGGAACGTCGTCCTGCTCGGCGAGGGCAGAGGCAACACAGTAATTTCTGGCAACCTAAGCAACCTAACGGGGACGGCGATGGTGATGACGGCCACCGTGGATGTTGTAGCCGACGGCTTTTTGGCCCAGAACCTGACGATCCGTAACGAGGCCGGGCCGAAAGGAAGGCAGGCGGTG…	chr5:147199875-147200937
Zh_Ga2k	GAGCGGGTGCCTCCTGCCGCAATGGAGCCCTGGCCGCCGGCTCCGCATGCTGTGGTCGTACAGCAGGCGCGGCTGGAGGAGTGCCACCGAGTGGCTCCGGCGTGCTACACCAGCATCAGACAAGCTCTGGCTGAAGCTGGCAAGCTTGTCCCCAAGGTGAAGCACCGTTTTGTTGTACTCATCAAGACCGGAGAGTACATAGAACAGGTGAACATCACGAGACGGAACGTCGTCCTGCTCGGCGAGGGCAGAGGCAACACAGTAATTTCTGGCAACCTAAGCAACCTAACGGGGACGGCGATGGTGATGACGGCCACCGTGGATGTTGTAGCCGACGGCTTTTTGGCCCAGAACCTGACGATCCGTAACGAGGCCGGGCCGAAAGGAAGGCAGGCGGTG…	chr5:162171758-162172820
Zm_B73_Ga2k	GAGCGGGTGCCTCCTGCCGCAAAAGGAGCCCTGGCCGCCGGCTCCGCATGCTGTGGTCGTACAGCAGGCGCGGCTGGAGGAGTGCCGCCGAGTGGCTCCGGCGTGCTACACCAGCATCGGACAAGCTCTGGCTGAAGCTGGCAAGCTTGTCCCCAAGGTGAAGCACCGTTTTGTTGTACTCATCAAGACCGGAGAGTACATAGAACAGGTGAACATCACGAGACGGAACGTCGTCCTGCTCGGCGAGGGCAGAGGCAACACAGTAATTTCTGGCAACCTAAGCAACCTAACGGGGACGGCGATGGTGATGACGGCCACCGTGGATGTTGTAGCCGACGGCTTTTTGGCCCAGAACCTGACGATCCGTAACAAGGCCGGGCCGAAAGGAAGGCAGGCGGT…	chr5:151591586-151592609
Zm_B97_Ga2k	GAGCGGGTGCCTCCTGCCGCAAAGGAGCCCTGGCCCTCGGCTCCGCATGCTGTGGTCGTACAGCAGGCGCGGCTGGAGGAGTGCCGCCGAGTGGCTCCGGCGTGCTACACCAGCATCGGACGAGCTCTGGCTGAAGCTGGCCAGCTTGTCCCCAGCTTGTCCCCAAGGTGAAGCACCGTTTTGTTGTACTCATCAAGACCGGAGAGTACATAGAACAGGTGAACATCACGAGACGGAACGTCGTCCTGCTCGGCGAGGGCAGAGGCAACACAGTAATTTCTGGCAACCTAAGCAACCTAACGGGGACGGCGATGGTGATGACGGCCACCGTGGATGTTGTAGCCGACGGCTTTTTGGCCCAGAATCTGACGATCCGTAACGAGGTCGGGCCGAAAGGAA…	chr5:212945323-212946352
Zm_CML103_Ga2k	GAGCGGGTGCCTCCTGCCGCAAAGGAGCCCTGGCCGCCGGCTCCGCATGCTGTGGTCGTACAGCAGGCGCGGCTGGAGGAGTGCCGCCGAGTGGCTCCGGCGTGCTACACCAGCATCGGACAAGCTCTGGCTGAAGCTGGCAAGCTTGTCCCCAAGGTGAAGCACCGTTTTGTTGTACTCATCAAGACCGGAGAGTACATAGAACAGGTGAACATCACGAGACGGAACGTCGTCCTGCTCGGCGAGGGCAGAGGCAACACAGTAATTTCTGGCAACCTAAGCAACCTAACGGGGACGGCGATGGTGATGACGGCCACCGTGGATGTTGTAGCCGACGGCTTTTTGGCCCAGAACCTGACGATCCGTAACAAGGCCGGGCCGAAAGGAAGGCAGGCGGTG…	chr5:150991489-150992511
Zm_CML228_Ga2k	GAGCGGGTGCCTCCTGCCGCAAAGGAGCCCTGGCCGCCGGCTCCGCATGCTGTGGTCGTACAGCAGGCGCGGCTGGAGGAGTGCCGCCGAGTGGCTCCGGCGTGCTACACCAGCATCGGACAAGCTCTGGCTGAAGCTGGCAAGCTTGTCCCCAAGGTGAAGCACCGTTTTGTTGTACTCATCAAGACCGGAGAGTACATAGAACAGGTGAACATCACGAGACGGAACGTCGTCCTGCTCGGCGAGGGCAGAGGCAACACAGTAATTTCTGGCAACCTAAGCAACCTAACGGGGACGGCGATGGTGATGACGGCCACCGTGGATGTTGTAGCCGACGGCTTTTTGGCCCAGAACCTGACGATCCGTAACAAGGCCGGGCCGAAAGGAAGGCAGGCGGTG…	chr5:155586634-155587656
Zm_CML247_Ga2k	GAGCGGGTGCCTCCTGCCGCAAAGGAGCCCTGGCCCCCGGCTCCGCATGCTGTGGTCGTACAGCAGGAGCGGCTGGAGGAGTGCCGCCGAGTGGCTCCGGCGTGCTACACCAGCATCGGACGAGCTCTGGCTGAAGCTGGCTAGCTTGTCCCCAAGGTGAAGCACCGTTTTGTTGTACTCATCAAGACCGGAGAGTACATAGAACAGGTGAACATCACGAGACGGAACGTCGTCCTGCTCGGCGAGGGCAGAGGCAACACAGTAATTTCTGGCAACCTAAGCAACCCAACGGGGACGGCGATGGTGATGACGGCCACCGATGTTGTAGCCGACGGCTTTTTGCCCCAGAATCTGACGATCCGTAACGAGGCCGGGCCGAAAGGAAGGCAGGCGGTGGCT…	chr5:216370676-216371690
Zm_CML277_Ga2k	GAGCGGGTGCCTCCTGCCGCAAAGGAGCCCTGGCCGCCGGCTCCGCATGCTGTGGTCGTACAGCAGGCGCGGCTGGAGGAGTGCCGCCGAGTGGCTCCGGCGTGCTACACCAGCATCGGACAAGCTCTGGCTGAAGCTGGCAAGCTTGTCCCCAAGGTGAAGCACCGTTTTGTTGTACTCATCAAGACCGGAGAGTACATAGAACAGGTGAACATCACGAGACGGAACGTCGTCCTGCTCGGCGAGGGCAGAGGCAACACAGTAATTTCTGGCAACCTAAGCAACCTAACGGGGACGGCGATGGTGATGACGGCCACCGTGGATGTTGTAGCCGACGGCTTTTTGGCCCAGAACCTGACGATCCGTAACAAGGCCGGGCCGAAAGGAAGGCAGGCGGTG…	chr5:146404130-146405152
Zm_CML322_Ga2k	AAGCGGGTGCCTCCTGCCGCAAAGGAGCCCTGGCCCTCGGCTCCGCATGCTGTGGTCGTACAGCAGGCGCGGCTGGAGGAGTGCCGCCGAGTGGCTCCGGCGTGCTACACCAGCATCGGACGAGCTCTGGCTGAAGCTGGTCAGCTTGTCCCCAAGGTGAAGCACCGTTTTGTTGTACTCATCAAGACCGGAGAGTACATAGAACAGGTGAACATCACGAGACGGAACGTCGTCCTGCTCGGCGAGGGCAGAGGCAACACAGTAATTTCTGGCAACCTAAGCAACCTAACGGGGACGGCGATGGTGATGACGGCCACCGTGGATGTTGTAGCCGACGGCTTTTTGGCCTAGAATCTGACAATCCGT	chr5:212458530-212459118
Zm_CML333_Ga2k	GAGCGGGTGCCTCCTGCCGCAAAGGAGCCCTGGCCCCCGGCTCCGCATGCTGTGGTCGTACAGCAGGAGCGGCTGGAGGAGTGCCGCCGAGTGGCTCCGGCGTGCTACACCAGCATCGGACGAGCTCTGGCTGAAGCTGGTCAGCTTGTCCCCAAGGTGAAGCACCGTTTTGTTGTACTCATCAAGACCGGAGAGTACATAGAACAGGTGAACATCACGAGACGGAACGTCGTCCTGCTCGGCGAGGGCAGAGGCAACACAGTAATTTCTGGCAACCTAAGCAACCCAACGGGGACGGCGATGGTGATGACGGCCACCGATGTTGTAGCCGACGGCTTTTTGCCCCAGAATCTGACGATCCGTAACGAGGCCGGGCCGAAAGGAAGGCAGGCGGTGGCT…	chr5:214585151-214586165
Zm_CML52_Ga2k	GAGCGGGTGCCTCCTGCCGCAAAGGAGCCCTGGCCGCCGGCTCCGCATGCTGTGGTCGTACAGCAGGCGCGGCTGGAGGAGTGCCGCCGAGTGGCTCCGGCGTGCTACACCAGCATCGGACAAGCTCTGGCTGAAGCTGGCAAGCTTGTCCCCAAGGTGAAGCACCGTTTTGTTGTACTCATCAAGACCGGAGAGTACATAGAACAGGTGAACATCACGAGACGGAACGTCGTCCTGCTCGGCGAGGGCAGAGGCAACACAGTAATTTCTGGCAACCTAAGCAACCTAACGGGGACGGCGATGGTGATGACGGCCACCGTGGATGTTGTAGCCGACGGCTTTTTGGCCCAGAACCTGACGATCCGTAACAAGGCCGGGCCGAAAGGAAGGCAGGCGGTG…	chr5:152949422-152950444
Zm_CML69_Ga2k	GAGCGGGTGCCTCCTGCCGCAAAGGAGCCCTGGCCGCCGGCTCCGCATGCTGTGGTCGTACAGCAGGCGCGGCTGGAGGAGTGCCGCCGAGTGGCTCCGGCGTGCTACACCAGCATCGGACAAGCTCTGGCTGAAGCTGGCAAGCTTGTCCCCAAGGTGAAGCACCGTTTTGTTGTACTCATCAAGACCGGAGAGTACATAGAACAGGTGAACATCACGAGACGGAACGTCGTCCTGCTCGGCGAGGGCAGAGGCAACACAGTAATTTCTGGCAACCTAAGCAACCTAACGGGGACGGCGATGGTGATGACGGCCACCGTGGATGTTGTAGCCGACGGCTTTTTGGCCCAGAACCTGACGATCCGTAACAAGGCCGGGCCGAAAGGAAGGCAGGCGGTG…	chr5:152998201-152999223
Zm_HP301_Ga2k	GAGCGGGTGCCTCCTGCCGCAAAGGAGCCCTGGCCCTCGGCCCCGCATGCATGCTGTGGTCGTACAGCAGGCGCGGCTGGAGGAGTGCCGCCGAGTGGCTCCGGCGTGCTACACCAGCATCGGACGAGCTCTGGCTGAAGCTGGCTAGCTTGTCCCCAAGGTGAAGCACCGTTTTGTTGTACTCATCAAGACCGGAGAGTACATAGAACAGGTGAACATCACGAGACGGAACGTCGTCCTGCTCGGCGAGGGCAGAGGCAACACAGTAATTTCTGGCAACCTAAGCAACCCAACGGGGACGGCGATGGTGATGACGGCCACCGATGTTGTAGCCGACGGCTTTTTGCCCCAGAATCTGACGATCCGTAACGAGGCCGGGCCGAAAGGAAGGCAGGCGGT…	chr5:214217438-214218456
Zm_IL14H_Ga2k	GAGCGGGTGCCTCCTGCCGCAAAGGAGCCCTGGCCGCCGGCTCCGCATGCTGTGGTCGTACAGCAGGCGCGGCTGGAGGAGTGCCACCGAGTGGCTCCGGCGTGCTACACCAGCATCGGACAAGCTCTGGCTGAAGCTGGCAAGCTTGTCCCCAAGGTGAAGCACCGTTTTGTTGTACTCATCAAGACCGGAGAGTACATAGAACAGGTGAACATCACGAGACGGAACGTCGTCCTGCTCGGCGAGGGCAGAGGCAACACAGTAATTTCTGGCAACCTAAGCAACCTAACGGGGACGGCGATGGTGATGACGGCCACCGTGGATGTTGTAGCCGACGGCTTTTTGGCCCAGAACCTGACGATCCGTAACGAGGCCGGGCCGAAAGGAAGGCAGGCGGTG…	chr5:149858891-149859953
Zm_Ki11_Ga2k	GAGCGGGTGCCTCCTGCCGCAAAGGAGCCCTGGCCGCCGGCTCCGCATGCTGTGGTCGTACAGCAGGCGCGGCTGGAGGAGTGCCGCCGAGTGGCTCCGGCGTGCTACACCAGCATCGGACAAGCTCTGGCTGAAGCTGGCAAGCTTGTCCCCAAGGTGAAGCACCGTTTTGTTGTACTCATCAAGACCGGAGAGTACATAGAACAGGTGAACATCACGAGACGGAACGTCGTCCTGCTCGGCGAGGGCAGAGGCAACACAGTAATTTCTGGCAACCTAAGCAACCTAACGGGGACGGCGATGGTGATGACGGCCACCGTGGATGTTGTAGCCGACGGCTTTTTGGCCCAGAACCTGACGATCCGTAACAAGGCCGGGCCGAAAGGAAGGCAGGCGGTG…	chr5:150394809-150395831
Zm_Ki3_Ga2k	GAGCGGGTGCCTCCTGCCGCAAAGGAGCCCTGGCCCTCGGCCCCGCATGCATGCTGTGGTCGTACAGCAGGCGCGGCTGGAGGAGTGCCGCCGAGTGGCTCCGGCGTGCTACACCAGCATCGGACGAGCTCTGGCTGAAGCTGGCTAGCTTGTCCCCAAGGTGAAGCACCGTTTTGTTGTACTCATCAAGACCGGAGAGTACATAGAACAGGTGAACATCACGAGACGGAACGTCGTCCTGCTCGGCGAGGGCAGAGGCAACACAGTAATTTCTGGCAACCTAAGCAACCCAACGGGGACGGCGATGGTGATGACGGCCACCGATGTTGTAGCCGACGGCTTTTTGCCCCAGAATCTGACGATCCGTAACGAGGCCGGGCCGAAAGGAAGGCAGGCGGT…	chr5:220327709-220328727
Zm_Ky21_Ga2k	GAGCGGGTGCCTCCTGCCGCAAAGGAGCCCTGGCCGCCGGCTCCGCATGCTGTGGTCGTACAGCAGGCGCGGCTGGAGGAGTGCCGCCGAGTGGCTCCGGCGTGCTACACCAGCATCGGACAAGCTCTGGCTGAAGCTGGCAAGCTTGTCCCCAAGGTGAAGCACCGTTTTGTTGTACTCATCAAGACCGGAGAGTACATAGAACAGGTGAACATCACGAGACGGAACGTCGTCCTGCTCGGCGAGGGCAGAGGCAACACAGTAATTTCTGGCAACCTAAGCAACCTAACGGGGACGGCGATGGTGATGACGGCCACCGTGGATGTTGTAGCCGACGGCTTTTTGGCCCAGAACCTGACGATCCGTAACAAGGCCGGGCCGAAAGGAAGGCAGGCGGTG…	chr5:151501995-151503017
Zm_M162W_Ga2k	GAGCGGGTGCCTCCTGCCGCAAAAGGAGCCCTGGCCGCCGGCTCCGCATGCTGTGGTCGTACAGCAGGCGCGGCTGGAGGAGTGCCGCCGAGTGGCTCCGGCGTGCTACACCAGCATCGGACAAGCTCTGGCTGAAGCTGGCAAGCTTGTCCCCAAGGTGAAGCACCGTTTTGTTGTACTCATCAAGACCGGAGAGTACATAGAACAGGTGAACATCACGAGACGGAACGTCGTCCTGCTCGGCGAGGGCAGAGGCAACACAGTAATTTCTGGCAACCTAAGCAACCTAACGGGGACGGCGATGGTGATGACGGCCACCGTGGATGTTGTAGCCGACGGCTTTTTGGCCCAGAACCTGACGATCCGTAACAAGGCCGGGCCGAAAGGAAGGCAGGCGGT…	chr5:151437182-151438205
Zm_M37W_Ga2k	GAGCGGGTGCCTCCTGCCGCAAAGGAGCCCTGGCCATCGGCTCCGCATGCTGTGGTCGTACAGCAGGCGCGGCTGGAGGAGTGCCGCCGAGTGGCTCCGGCGTGCTACACCAGCATCGGACGAGCTCTGGCTGAAGCTGGCCAGCTTGTCCCCAGGGTGAAGCACCGTTTTGTTGTACTCATCAAGACCGGAGAGTACATAGAACAGGTGAACATCACGAGACGGAACGTCGTCCTGCTCGGCGAGGGCAGAGGCAACACAGTAATTTCTGGCAACCTAAGCAACCTAACGGGGACGGCGATGGTGATGACGGCCACCGTGGATGTTGTAGCCGACGGCTTTTTGGCCCAGAATCTGACGATCCGTAACGAGGCCGGGCCGAAAGGAAGGCAGGCGGTG…	chr5:216226579-216227543
Zm_Mo17cau_Ga2k	GAGCGGGTGCCTCCTGCCGCAAAAGGAGCCCTGGCCGCCGGCTCCGCATGCTGTGGTCGTACAGCAGGCGCGGCTGGAGGAGTGCCGCCGAGTGGCTCCGGCGTGCTACACCAGCATCGGACAAGCTCTGGCTGAAGCTGGCAAGCTTGTCCCCAAGGTGAAGCACCGTTTTGTTGTACTCATCAAGACCGGAGAGTACATAGAACAGGTGAACATCACGAGACGGAACGTCGTCCTGCTCGGCGAGGGCAGAGGCAACACAGTAATTTCTGGCAACCTAAGCAACCTAACGGGGACGGCGATGGTGATGACGGCCACCGTGGATGTTGTAGCCGACGGCTTTTTGGCCCAGAACCTGACGATCCGTAACAAGGCCGGGCCGAAAGGAAGGCAGGCGGT…	chr5:150925525-150926548
Zm_Mo17yan_Ga2k	GAGCGGGTGCCTCCTGCCGCAAAAGGAGCCCTGGCCGCCGGCTCCGCATGCTGTGGTCGTACAGCAGGCGCGGCTGGAGGAGTGCCGCCGAGTGGCTCCGGCGTGCTACACCAGCATCGGACAAGCTCTGGCTGAAGCTGGCAAGCTTGTCCCCAAGGTGAAGCACCGTTTTGTTGTACTCATCAAGACCGGAGAGTACATAGAACAGGTGAACATCACGAGACGGAACGTCGTCCTGCTCGGCGAGGGCAGAGGCAACACAGTAATTTCTGGCAACCTAAGCAACCTAACGGGGACGGCGATGGTGATGACGGCCACCGTGGATGTTGTAGCCGACGGCTTTTTGGCCCAGAACCTGACGATCCGTAACAAGGCCGGGCCGAAAGGAAGGCAGGCGGT…	chr5:151312116-151313139
Zm_Mo18W_Ga2k	GAGCGGGTGCCTCCTGCCGCAAAGGAGCCCTGGCCCTCGGCCCCGCATGCATGCTGTGGTCGTACAGCAGGCGCGGCTGGAGGAGTGCCGCCGAGTGGCTCCGGCGTGCTACACCAGCATCGGACGAGCTCTGGCTGAAGCTGGCTAGCTTGTCCCCAAGGTGAAGCACCGTTTTGTTGTACTCATCAAGACCGGAGAGTACATAGAACAGGTGAACATCACGAGACGGAACGTCGTCCTGCTCGGCGAGGGCAGAGGCAACACAGTAATTTCTGGCAACCTAAGCAACCCAACGGGGACGGCGATGGTGATGACGGCCACCGATGTTGTAGCCGACGGCTTTTTGCCCCAGAATCTGACGATCCGTAACGAGGCCGGGCCGAAAGGAAGGCAGGCGGT…	chr5:217401038-217402056
Zm_MS71_Ga2k	GAGCGGGTGCCTCCTGCCGCAAAGGAGCCCTGGCCGCCGGCTCCGCATGCTGTGGTCGTACAGCAGGCGCGGCTGGAGGAGTGCCGCCGAGTGGCTCCGGCGTGCTACACCAGCATCGGACAAGCTCTGGCTGAAGCTGGCAAGCTTGTCCCCAAGGTGAAGCACCGTTTTGTTGTACTCATCAAGACCGGAGAGTACATAGAACAGGTGAACATCACGAGACGGAACGTCGTCCTGCTCGGCGAGGGCAGAGGCAACACAGTAATTTCTGGCAACCTAAGCAACCTAACGGGGACGGCGATGGTGATGACGGCCACCGTGGATGTTGTAGCCGACGGCTTTTTGGCCCAGAACCTGACGATCCGTAACAAGGCCGGGCCGAAAGGAAGGCAGGCGGTG…	chr5:154397928-154398950
Zm_NC350_Ga2k	GAGCGGGTGCCTCCTGCCGCAAAGGAGCCCTGGCCCTCGGCCCCGCATGCATGCTGTGGTCGTACAGCAGGCGCGGCTGGAGGAGTGCCGCCGAGTGGCTCCGGCGTGCTACACCAGCATCGGACGAGCTCTGGCTGAAGCTGGCTAGCTTGTCCCCAAGGTGAAGCACCGTTTTGTTGTACTCATCAAGACCGGAGAGTACATAGAACAGGTGAACATCACGAGACGGAACGTCGTCCTGCTCGGCGAGGGCAGAGGCAACACAGTAATTTCTGGCAACCTAAGCAACCCAACGGGGACGGCGATGGTGATGACGGCCACCGATGTTGTAGCCGACGGCTTTTTGCCCCAGAATCTGACGATCCGTAACGAGGCCGGGCCGAAAGGAAGGCAGGCGGT…	chr5:215216239-215217257
Zm_NC358_Ga2k	GAGCGGGTGCCTCCTGCCGCAAAGGAGCCCTGGCCGCCGGCTCCGCATGCTGTGGTCGTACAGCAGGCGCGGCTGGAGGAGTGCCGCCGAGTGGCTCCGGCGTGCTACACCAGCATCGGACAAGCTCTGGCTGAAGCTGGCAAGCTTGTCCCCAAGGTGAAGCACCGTTTTGTTGTACTCATCAAGACCGGAGAGTACATAGAACAGGTGAACATCACGAGACGGAACGTCGTCCTGCTCGGCGAGGGCAGAGGCAACACAGTAATTTCTGGCAACCTAAGCAACCTAACGGGGACGGCGATGGTGATGACGGCCACCGTGGATGTTGTAGCCGACGGCTTTTTGGCCCAGAACCTGACGATCCGTAACAAGGCCGGGCCGAAAGGAAGGCAGGCGGTG…	chr5:150513412-150514434
Zm_Oh43_Ga2k	GAGCGGGTGCCTCCTGCCGCAAAGGAGCCCTGGCCGCCGGCTCCGCATGCTGTGGTCGTACAGCAGGCGCGGCTGGAGGAGTGCCGCCGAGTGGCTCCGGCGTGCTACACCAGCATCGGACAAGCTCTGGCTGAAGCTGGCAAGCTTGTCCCCAAGGTGAAGCACCGTTTTGTTGTACTCATCAAGACCGGAGAGTACATAGAACAGGTGAACATCACGAGACGGAACGTCGTCCTGCTCGGCGAGGGCAGAGGCAACACAGTAATTTCTGGCAACCTAAGCAACCTAACGGGGACGGCGATGGTGATGACGGCCACCGTGGATGTTGTAGCCGACGGCTTTTTGGCCCAGAACCTGACGATCCGTAACAAGGCCGGGCCGAAAGGAAGGCAGGCGGTG…	chr5:150628818-150629840
Zm_Oh7b_Ga2k	GAGCGGGTGCCTCCTGCCGCAAAAGGAGCCCTGGCCGCCGGCTCCGCATGCTGTGGTCGTACAGCAGGCGCGGCTGGAGGAGTGCCGCCGAGTGGCTCCGGCGTGCTACACCAGCATCGGACAAGCTCTGGCTGAAGCTGGCAAGCTTGTCCCCAAGGTGAAGCACCGTTTTGTTGTACTCATCAAGACCGGAGAGTACATAGAACAGGTGAACATCACGAGACGGAACGTCGTCCTGCTCGGCGAGGGCAGAGGCAACACAGTAATTTCTGGCAACCTAAGCAACCTAACGGGGACGGCGATGGTGATGACGGCCACCGTGGATGTTGTAGCCGACGGCTTTTTGGCCCAGAACCTGACGATCCGTAACAAGGCCGGGCCGAAAGGAAGGCAGGCGGT…	chr5:149916764-149917787
Zm_P39_Ga2k	GAGCGGGTGCCTCCTGCCGCAAAGGAGCCCTGGCCGCCGGCTCCGCATGCTGTGGTCGTACAGCAGGCGCGGCTGGAGGAGTGCCACCGAGTGGCTCCGGCGTGCTACACCAGCATCGGACAAGCTCTGGCTGAAGCTGGCAAGCTTGTCCCCAAGGTGAAGCACCGTTTTGTTGTACTCATCAAGACCGGAGAGTACATAGAACAGGTGAACATCACGAGACGGAACGTCGTCCTGCTCGGCGAGGGCAGAGGCAACACAGTAATTTCTGGCAACCTAAGCAACCTAACGGGGACGGCGATGGTGATGACGGCCACCGTGGATGTTGTAGCCGACGGCTTTTTGGCCCAGAACCTGACGATCCGTAACGAGGCCGGGCCGAAAGGAAGGCAGGCGGTG…	chr5:150534474-150535536
Zm_P8860_Ga2kb	GAGCGGGTGCCTCCTGCCGCAAAGGAGCCCTGGCCGCCGGCTCCGCATGCTGTGGTCGTACAGCAGGCGCGGCTGGAGGAGTGCTACCGAGTGGCTCCGGCGTGCTACACCAGCATCGGACAAGCTCTGGCTGAAGCTGGCAAGCTTGTCCCCAAGGTGAAGCACCGTTTTGTTGTACTCATCAAGACCGGAGAGTACATAGAACAGGTGAACATCACGAGACGGAACGTCGTCCTGCTCGGCGAGGGCAGAGGCAACACAGTAATTTCTGGCAACCTAAGCAACCTAACGGGGACGGCGATGGTGATGACGGCCACCGTGGATGTTGTAGCCGACGGCTTTTTGGCCCAGAACCTGACGATCCGTAACGAGGCCGGGCCGAAAGGAAGGCAGGCGGTG…	chr5:150624397-150625459
Zm_Tx303_Ga2k	GAGCGGGTGCCTCCTGCCGCAAAGGAGCCCTGGCCCTCGGCCCCGCATGCATGCTGTGGTCGTACAGCAGGCGCGGCTGGAGGAGTGCCGCCGAGTGGCTCCGGCGTGCTACACCAGCATCGGACGAGCTCTGGCTGAAGCTGGCTAGCTTGTCCCCAAGGTGAAGCACCGTTTTGTTGTACTCATCAAGACCGGAGAGTACATAGAACAGGTGAACATCACGAGACGGAACGTCGTCCTGCTCGGCGAGGGCAGAGGCAACACAGTAATTTCTGGCAACCTAAGCAACCCAACGGGGACGGCGATGGTGATGACGGCCACCGATGTTGTAGCCGACGGCTTTTTGCCCCAGAATCTGACGATCCGTAACGAGGCCGGGCCGAAAGGAAGGCAGGCGGT…	chr5:215111473-215112491
Zm_Tzi8_Ga2k	GAGCGGGTGCCTCCTGCCGCAAAGGAGCCCTGGCCCCCGGCTCCGCATGCTGTGGTCGTACAGCAGGAGCGGCTGGAGGAGTGCCGCCGAGTGGCTCCGGCGTGCTACACCAGCATCGGACGAGCTCTGGCTGAAGCTGGTCAGCTTGTCCCCAAGGTGAAGCACCGTTTTGTTGTACTCATCAAGACCGGAGAGTACATAGAACAGGTGAACATCACGAGACGGAACGTCGTCCTGCTCGGCGAGGGCAGAGGCAACACAGTAATTTCTGGCAACCTAAGCAACCTAACGGGGACGGCGATGGTGATGACGGCCACCGTGGATGTTCTAGCCGACGGCTTTTTGGCCCAGAATCTGACGATCCGTAACGAGGCCGAGCCGAAAGGAAGGCAGGCGGTG…	chr5:213514544-213515516
Zn_Ga2k	GAGCGGGTGCCTCCTGCCGCAATGGAGCCCTGGCCGCCGGCTCCGCATGCTGTGGTCGTACAGCAGGCGCGGCTGGAGGAGTGCCACCGAGTGGCTCCGGCGTGCTACACCAGCATCGGACAAGCTCTGGCTCAAGCTGGCAAGCTTGTCCCCAAGGTGAAGCACCGTTTTGTTGTACTCATCAAGACCGGAGAGTACATAGAACAGGTGAACATCACGAGACGGAACGTCGTCCTGCTCGGCGAGGGCAGAGGCAACACAGTAATTTCTGGCAACCTAAGCAACCTAACGGGGACGGCGATGGTGATGACGGCCACCGTGGATGTTGTAGCCGACGGCTTTTTGGCCCAGAACCTGACGATCCGTAACGAGGCCGGGCCGAAAGGAAGGCAGGCGGTG…	chr5:128592658-128593720
Zv_TIL01_Ga2k	GAGCGGGTGCCTCCTGCCGCAAAGGAGCCCTGGCCCTCGGCTCCGCATGCTGTGGTCGTACAGCAGGCGCGGCTGGAGGAGTGCCGCCGAGTGGCTCCGGCGTGCTACACCAGCATCGGACGAGCTCTGGCAGAAGCTGGCCAGCTTGTCCCCAAGGTGAAGCACCGTTTTGTTGTACTCATCAAGACCGGAGAGACGGAACGTCGTCCTGCTCGGCGAGGGCAGAGGCAACACAGTAATTTCTGGCAACCTAAGCAACCTAACGGGGATGGCGATGGTGATGACGGCCACCGTGGATGTTGTAGCCGACGGCTTTTTGGCCCAGAATCTGACGATCCGTAACGAGGCCGGGCCGAAAGGAAGGCAGGCGGTGGCTTTGAGGTCAAACTCCAACGGACC…	chr5:255215971-255216909
Zv_TIL11_Ga2ka	GAGCGGGTGCCTCCTGCCGCAAAGGAGCCCTGGCCGCCGGCTCCGCATGCTGTGGTCGTACAGCAGGCGCGGCTGGAGGAGTGCTACCGAGTGGCTCCGGCGTGCTACACCAGCATCGGACAAGCTCTGGCTGAAGCTGGCAAGCTTGTCCCCAAGGTGAAGCACCGTTTTGTTGTACTCATCAAGACCGGAGAGTACATAGAACAGGTGAACATCACGAGACGGAACGTCGTCCTGCTCGGCGAGGGCAGAGGCAACACAGTAATTTCTGGCAACCTAAGCAACCTAACGGGGACGGCGATGGTGATGACGGCCACCGTGGATGTTGTAGCCGACGGCTTTTTGGCCCAGAACCTGACGATCCGTAACGAGGCCGGGCCGAAAGGAAGGCAGGCGGTG…	chr5:157082305-157083367
Zv_TIL11_Ga2kb	GAGCGGGTGCCTCCTGCCGCAAAGGAGCCCTGGCCGCCGGCTCCGCATGCTGTGGTCGTACAGCAGGCGCGGCTGGAGGAGTGCTACCGAGTGGCTCCGGCGTGCTACACCAGCATCGGACAAGCTCTGGCTGAAGCTGGCAAGCTTGTCCCCAAGGTGAAGCACCGTTTTGTTGTACTCATCAAGACCGGAGAGTACATAGAACAGGTGAACATCACGAGACGGAACGTCGTCCTGCTCGGCGAGGGCAGAGGCAACACAGTAATTTCTGGCAACCTAAGCAACCTAACGGGGACGGCGATGGTGATGACGGCCACCGTGGATGTTGTAGCCGACGGCTTTTTGGCCCAGAACCTGACGATCCGTAACGAGGCCGGGCCGAAAGGAAGGCAGGCGGTG…	chr5:157629341-157630403
Zx_TIL18_Ga2k	GAGCGGGTGCCTCCTGCCGCAAAGGAGCCCTGGCCGCCGGCTCCGCATGCTGTGGTCGTACAGCAGGCGCGGCTGGAGGAGTGCTACCGAGTGGCTCCGGCGTGCTACACCAGCATCGGACAAGCTCTGGCTGAAGCTGGCAAGCTTGTCCCCAAGGTGAAGCACCGTTTTGTTGTACTCATCAAGACCGGAGAGTACATAGAACAGGTGAACATCACGAGACGGAACGTCGTCCTGCTCGGCGAGGGCAGAGGCAACACAGTAATTTCTGGCAACCTAAGCAACCTAACGGGGACGGCGATGGTGATGACGGCCACCGTGGATGTTGTAGCCGACGGCTTTTTGGCCCAGAACCTGACGATCCGTAACGAGGCCGGGCCGAAAGGAAGGCAGGCGGTG…	chr5:141896176-141897238
Zx_TIL25_Ga2k	GAGCGGGTGCCTCCTGCCGCAAAGGAGCCCTGGCCGCCGGCTCCGCATGCTGTGGTCGTACAGCAGGCGCGGCTGGAGGAGTGCCGCCGAGTGGCTCCGGCGTGCTACACCAGCATCGGACAAGCTCTGGCTGAAGCTGGCAAGCTTGTCCCCAAGGTGAAGCACCGTTTTGTTGTACTCATCAAGACCGGAGAGTACATAGAACAGGTGAACATCACGAGACGGAACGTCGTCCTGCTCGGCGAGGGCAGAGGCAACACAGTAATTTCTGGCAACCTAAGCAACCTAACGGGGACGGCGATGGTGATGACGGCCACCGTGGATGTTGTAGCCGACGGCTTTTTGGCCCAGAACCTGACGATCCGTAACAAGGCCGGGCCGAAAGGAAGGCAGGCGGTG…	chr5:146227249-146228259

## Sheet: Ga2p
Genome_gene	CDS_withoutSP	chrom_coords
Ga2p_reference	GAGTTGCCCTTGGATTTTTGGGTGAGTGCACTACGGGGGGTCGGGGCAAAGGACGTTTCAACAGCCGATGGATGCACCAAGAAGAATAAGGACACCGTGCTCTGCTCTGCCCAGGCTAACACGGTAACCAATTTCATCAACCCTACCAACTCTGAGGAACAAGGCTATAGGACCATCGGGGAGTCCATCGCTAACATCCCTGATGATAGCACCAAACGGTACATCCTCATCCTCAGCGGTGGCACCGTGTACCGAGAGAAGGTATTGGTGAGCAAAAGCAAGCCATTCGTCACCATAAGATCAGATGACCCCATCAACCCTGCCATCATTGTGTGGAACGACACTGCCGCCACCCTGGGGAAGGATAGCAAGCCCCTTGGAGTAGATGGTAGTAGCACC…
Bl_TIL0111.1_gene=Zmay20593	ATGGCTCGAAGGAGGAATCACCAGGAGACGGCGACGACAATGATCTCCCTCTCCCGGCAGCAGCTGCTGGTCCTCCTGCTCCTGGAGCTCGCGTCGCTACTACCGGCGGCGTCACGTGAGGACGGCATGCTGCAATTTAGTTTTTGGTTGAGCCGGCTACCAGCGGCCGGGGCGGACGATGTTGCCACCGCCAGTGGGTGCGCCAAGAAGAATAAGTACGCCGTGCTCTGCTCCGCCCAGGCTAACACGGTAACCAATTCCATCGACCCTGGCACCAGTTTGAACCTGAGGATGGCAGCTACAAGAGCATCGGGGAGTCCATCGCCAACATCCCGACGGCAGCACCAAGCGGTACATCCTCATCCTCAAGGGCGGCACCGTGTACCGAGAGAAGGTGTT…	scaf_73:7037656-7039060
Bl_TIL0112.1_gene=Zmay20594	ATGGCGCCTCGGAGGAGGAATCACCAGGAGACGGCGACGACAATGATCTCCCTCTCCGGCGGCAGCTGCTGGTCCTCCTGCTCCTGGAGCTCGCGTCGCTACTACCGGCGGCGTCATGTGAGGAAGACATGCTGCAATTTAGCTTTTGGTTGAGCCGGCTACCGGCGGCCGGGGCTTGTTGCCACCGCCGGTGGGTGCGCCAAGAAGAATAAGGACGCCGTGCTCTGCTCCGCCCAGGCTAACACGGTAACCAATTCCATCGACCCTGGCACCAGTTTGAACCCCGACGATGGCAGCTACGGGAGCATCGGGCAGTCCATCGCCAACATCCCCGACGGCAGCACCAAGCGGTACATCCTCATCCTCAAGGGCGGCACCGTGTACCGAGAGAAGGTGTTC…	scaf_19:559504-560796
Cc_TIL0111.1_gene=Zmay20593	AGGACGACATGCTGCAATTTAGCTTTTGGTTGAGCAGGCTACCGGCGGCCGGGGCGGACGACGTTGCCACCGCCGGGCTGTGCGGTCTCTGCCGCCAAGAAGAATAAGGACGCCGTGCTCTGCTCTGCCCAGGCTAACACGGTAACCAATTCCATCGACCCTGGCACCAGTTTGAACATCGAGGATGGCAGCTATAAGAGCATCGGGGAGTCCATCGCCAACATCCCCGACGGCAGCACCAAGCGGTACATCCTCATCCTCAAGGGCGGCACCGTGTACCGAGAGAAGGTGTTCCTGGGCAAGAGCAAGCCGTTCGTCACCATACGCTCGGATGACCCCATCAACCCTGCCGTCATCGTCTGGAACGACACCGCCGCCACCCCGGGCAAAGACGGCAAG…	ctg_270772:1434907-1436214
Cr_TIL0111.1_gene=Zmay20593	GAGGACGACATGCTGCAATTTAGCTTTTGGTTGAGCAGGCTACCGGCGGCCGGGGCGGACGACGTTGCCACCGCCGGTGGGTGCGCCAAGAAGAATAAGGACGCCGTGCTCTGCTCCGCCCAGGCTAACACGGTAACCAATTCCATTGACCCTGGCACCAGTTTGAACCCCGAGGATGGCAGCTACAAGAGCATCGGGGATTCCATCGCCAACATCCCCGACGGCAGCACCAAGCGGTACATCCTCATCCTCAAGGGCGGCACCGTGTACCGAGAGAAGGTGTTCCTGGGCAAGAGCAAGCCGTTCGTCACCATACGCTCGGATGACCCCATCAACCCCGCCGTCATCGTCTGGAACGACACCGCCGCCACCCCGGGCAAAGACGGCAAGCCCATGGGT…	scaf_21:7912105-7913402
Cs_TIL0111.1_gene=Zmay20593	AGGAGACAACGACGATAATCAGCCACTGCATCTCCCTGCAGGTGCTGGTCCTTGGTGGCTTGCTCATCCTGGAGCTTGCATCGCTACTACCAGCGGCGTCATGTGCGGAGGACGTGCTGCCCTTTAGTTTTTGGTTGAGCGCGCTACCAACAGGGGCTGCGGCGGACGATGTTTCCACCGCCGCTGGGTGTGCCAAGAAAAATAAGGACGCCGCGCTCTGCTCCGCCCAGGCTAACACGGTAACCAATTCCATCAACCCTGCCAACCCTGGCAACCCTGAGGATGGCGGCTACAGGACCATCGGGCAGTCCATCGCCAACATCCCCGACGGCAGCACCAAACGGTACATCCTGATCCTCAAGGGTGGCATGCACCGTGTACCGAAAGAAGGTGTTCCTG…	scaf_5:23162681-23164053
Cs_TIL0112.1_gene=Zmay20594	CTAACACGGTAACCAATTCCATCAACCCTGCCAACCCCGGCAACCCTGAGGATGGCGGCTACAGGACCATCGGGCAGTCCATCGCCAACATCCCCGACGGCAGCACCAAACGGTACATCCTGATCCTCAAGGGTGGCACCGTGTACCGAGAGAAGGTGTTCCTGAGCAAGCAAGCCATTTGTCACCATACGATCGGATGACCCCATCAACCCCGCCGTCATTGTCTGGAACGACACTGCTGCGACCCTAGGCAAGGACGGCAAACCCCTTGGCGTGGATGGCAGTAGCACTGTGACCGTGGAATCGGATTATTTCATCTCCTACGGTGTCATCTTTAGGAACGATACGCCCCCCACAACATCGTTGGCAGGAGGCGAGGCACCGGCGTTGCGGGTACTA…	alt-scaf_17:21056121-21057235
Hc_TIL0111.1_gene=Zmay20593	GAGGGGGAGGACGACATGCTGCAATTTAGCTTTTGGTTGAGCCGCCTACCGGCGGCCGGGGCGGACGACGTTGGCACCGCCGGTGGGTGCGCCAAGAAGAATAAGGACGCCGTGCTCTGCTCCGCCCAGGCTAACACGGTAACCCAGCCCATCGACCCTGGCACTAGCGAGGATGGCGTATACAAGAGCATCGGGGAGTGCATCGCCAACATCCCCGACGGCAGCACCAAGCGGTACATCCTCATCCTCAGGGGCGGCACCGTGTACCGAGAGAAGGTGTTCCTGGGCAAGAGCAAGCCGTTTGTCACCATACGCTCGGATGACCCCATCAACCCCGCCGTCATCGTCTGGAACGACACCGCCGCCACCCCGGGCAAAGACGGCAAGCCTCTTGGTGCC…	scaf_21:45683831-45685105
Hc_TIL0112.1_gene=Zmay20594	GAGGGGGAGGACGACATGCTGCAATTTAGCTTTTGGTTGAGCCGCCTACCGGCGGCCGGGGCGGACGACGTTGGCACCGCCGGTGGGTGCGCCAAGAAGAATAAGGACGCCGTGCTCTGCTCCGCCCAGGCTAACACGGTAACCCAGCCCATCGACCCTGGCACTAGCGAGGATGGCGTATACAAGAGCATCGGGGAGTGCATCGCCAACATCCCCGACGGCAGCACCAAGCGGTACATCCTCATCCTCAGGGGCGGCACCGTGTACCGAGAGAAGGTGTTCCTGGGCAAGAGCAAGCCGTTTGTCACCATACGCTCGGATGACCCCATCAACCCCGCCGTCATCGTCTGGAACGACACCGCCGCCACCCCGGGCAAAGACGGCAAGCCTCTTGGTGCC…	scaf_19:46412293-46413567
Hp_TIL0111.1_gene=Zmay20593	GAGGAAGACAAGGAGCTGCCGTTTAGTTTTTGGTTGAGCAACGTACCAGGGGGCGCCGGGTCGACAGACGACGACGTTGCCAGCGCCGGTGGGTGCGCCAAGAAGAACAAGGACGCCGTGCTCTGCTCCGCCCAGGCTAACACGGTGACCAATTTCATCAAGCCCGACAACAGCAACGAGGGCGGCTACAAGAGCATCGGGCAGTCCATCGCCAACATCCCTGACGACAACACCAAGCGGTACATCCTCATCCTCAGGGGCGGCACCGTGTACCGAGAGAAGCTGTTCCTGAGCAAGAGCAAGCCGTTCGTCACCATACGATCGGATGACCCCATCAACCCCGCCGTCATCGTTTGGAACGACACCGCCGCCACCCCGGGCAAGGACGGCAAGCCCCTT…	scaf_36:59591893-59593275
Hp_TIL0112.1_gene=Zmay20594	GGAGGAAGAATGAGCAGGAGACGACGATGATGAGCACCCCCAGCCCGCAGGTGCTGGTCCTCCTGCTGCTCCTGGAGCTTGCGTCGCTACTACCGGGGGCGTCATGTGGGGAAGACATGCTGCCGTTTAATTTTTGGTTGAGCAACGTAGCAGGGGCCAGGGCGGCGGACGATGACGTTGCCACCGCCGGTGGGTGCACCAAGAAGAACAAGGACGCCGTGCTCTGCTCCGCCCAGGCTAACACAGTGACCAATTTCATCAAGCCCGACAACAGCGACGAGGGCGGCTACAAGAGCATCGCCGCATCCATCGCCAACATCCCTGACGGCAGCACCAAGCGGTACATCCTCATCCTCAGCGGCGGCACCGTGTACCGAGAGAAGCTGTTCCTGAGCAAAA…	scaf_36:59461457-59462839
Rr_TIL0111.1_gene=Zmay20593	GGTGAGGCGCAGCGCCTTAGTTTCTGGTTGAGCGGCCAGCCAGGGGCCGTGGAGGACGGCGACGTCTCCACCGGCGGCGGGTGCAGCAAGCAGAAGAAGGACGCGGCCCTGTGCTCCGCGCAGGCGAGCACGGTGACCAACCGCATCGTCCCCGGCGCGACTCCCGACCCCGAGGGCGGCGGCACCTACGGCACCATCGGGCAGTCCATCGCCAACATTCCGGACGGCAGCACCAAGCGGTACATCCTCATCCTCAGCGCCGGCGCCGTGTACCGGGAGAAGGTGCTCCTGGGCAAGACCAAGCCGTTCGTCACCATACGGTCCGACGACCCCCAGAACCCGGCCACAATCGTGTGGAATGACACGGCCGCCACCGTGGGCAAGGACGGCAAGGCCCTC…	ctg_76380:496217-497546
Rr_TIL0112.1_gene=Zmay20594	ATGGCGAGGATGAGCTGGAGGCGGAGGGATCAACGACGACAGGAGGAGTGCCGCGGTGGCATGTCGTCGTCGTCCCTGCTGCTGCTGGTGGTGGTGGAGGTGGCGTCGTGTGCGGCGTGGAAACCGCAGGGCCTTAGCTTCTGGGTGAGCGGCCAGCCGGGGGCCGTGGAGGACGGCGACGTCTCCACCGGCGGCGGGCGAGCACGGTGACCAACCGCATCGTCCCCGGTGCGACTCCCGACCCCGAGGACGGCGGCACCTACGGCACCATCGGGCAGTCCATCGCCAACATTCCGGACGGCAGCACCAAGCGGTACATCCTCATCCTCAGCGCCGGCGCCGTGTACCGGGAGAAGGTGCTCCTGGGCAAGACCAAGCCGTTCGTCACCATACGGTCCG…	ctg_76380:459699-461004
Td_FL_TIL0112.1_gene=Zmay20594	ATGGTACAAATTAAATGCCCTTCAAGGCTCATCTTTCTGGCCTATCGTCGAGTCTTTCAGCCAAGACAGGTGGCTGCGTCGTCCTTGCCCTTAAGTTTTTGGTTGAGCAACCTACCGGAGGCTGCGGGCGGACGACGTTGACACCGATCGACGGTGGGTGTGCCAAGAAGAATAAGGACGCCATGCTCTGCTCTGCCCAGGCTAACACGGTAATTAACCAACCAAATTTCATCAACCCTACCAACTCTGAGGATCACGGCTACAGGACCATGCAATATATCGGGCAGTCCATCGCCAACATCCCTGCATGACGGCAGCACCATGCAAACGGTACATCGTCCTCATCCTCAGCGCGGTGGCACCGTTTACCGAGAGAAGGTGTTCGTGAGCAAGATTAAG…	scaf_2:16433611-16434747
Td_KS_TIL0111.1_gene=Zmay20593	ATGGTACAAATTAAATGCCCTTCAAGGCTCATCTTTCTGGCCTATCGTCGAGTCTTTCAGCCAAGACAGGTGGCTGCGTCGTCCTTGCCCTTAAGTTTTTGGTTGAGCAACCTACCGGAGGCTGCGGGCGGACGACGTTGACACCGATCGACGGTGGGTGTGCCAAGAAGAATAAGGACGCCATGCTCTGCTCTGCCCAGGCTAACACGGTAATTAACCAACCAAATTTCATCAACCCTACCAACTCTGAGGATCACGGCTACAGGACCATGCAATATATCGGGCAGTCCATCGCCAACATCCCTGCATGACGGCAGCACCATGCAAACGGTACATCGTCCTCATCCTCAGCGCGGTGGCACCGTTTACCGAGAGAAGGTGTTCGTGAGCAAGATTAAG…	scaf_13:1833277-1834413
Td_KS_TIL0112.1_gene=Zmay20594	AAGGCTCATCTTTCTGGCCTATCGTCGAGTCTTTCAGCCAAGACAGGTGGCTGCGTCCTTGCCCTTAAGTTTTTGGTTGAGCAACCGACCGGAGGCTGCGGCGGACGACGTTGACACCGATCGACGGTGGGTGTGCCAAGAAGAATAAGGACGCCATGCTCTGCTCTGCCCAGGCTAACACGGTAATTAACCAACCAAATTTCATCAACCCTACCAACTCAGAGGATCACGGCTACAGGACCATGCATCGGGCAGTCCATCGCCAACATCCCTGCATGACGGCAGCACCATGCAAACGGTACAATATCCTCATCCTCAGCGGTGGCACCGTTTACCGAGAGAAGGTGTTCGTGAGCAAGATTAAGCAAGCCGTTCGTCACCACCCATCAACCCTGCCAT…	scaf_11:108170825-108172218
Te_TIL0111.1_gene=Zmay20593	GAGGAGGAAGCGATGTTGTTCAATTTCTGGTTAGCCAAACTACCACCGGGGGAAGACGTTGGCACCGCCGGTGGGTGTGCCAAGAAGAAAAAGGACGCCGTGCTCTGCGCCGCCCAGGCTCACACGGTAACCAATGTCATCGACCCTGCCAACAACCCCGAGGGAGGGCAGTCCATCGCCAACATCCCTGAAGGCAGCACCAAACGGTACATCCTCATGCTCAGGGGCGGCACCGTGTACCGAGAGAAGCTGGTCCTGAGCAAAAGCAAAAGCCCTTCGTCACCATACGATCGGATGACCCCATCAACCCAGCCGTCATCGTCTGGAACGACACCGCCGCCACCCTTGGAAAGGACGGCAAGCCCCTTGGCGTGGACGGCAGCAGCACCATGACGGTAG…	ctg_351942:874091-875455
Te_TIL0112.1_gene=Zmay20594	ACTACCGGCGGTGTCATGCGAGGAGGAAGCGATGTTGTTCAATTTCTGGTTAGCCAAACTACCACCGGGGGAAGACGTTGGCACCGCCGGTGGGTGTGCCAAGAAGAAAAAGGACGCCGTGCTCTGCGCCGCCCAGGCTCACACGGTAACCAATGTCATCGACCCTGCCAACAACCCCGAGGGAGGGCGGCGGCTACAGGACCATCGGGCAGTCCATCGCCAACATCCCTGAAGGCAGCACCAAACGGTACATCCTCATGCTCAGGGGCGGCACCGTGTACCGAGAGAAGCTGGTCCTGAGCAAAAGCAAAAGCCCTTCGTCACCATACGACACCGCCGCCACCCTTGGAAAGGACGGCAAGCCCCTTGGCGTGGACGGCAGCAGCACCATGACGGTAG…	ctg_453858:648126-649503
Tz_TIL0111.1_gene=Zmay20593	GAGGAGTTTCCCTTGGATTCTTGGTTGAGTCAACTATGGGGGGGGCGGGGCAAAGGACGTTGCCACCGCCGATGGATGCACCAAGAAGAACAAGGACATCGTGCTCTGCTCTGCCTAGGCTAACACGGTAACCAATTTCATCAACCCTACCAACTCCGAGGATCACGGCTACAGGACCATCGGGCAGTCCATCGCCAACATCCCTGACGGCAGCACCAAATGGTACATCCTCATCCTCAGCGGTGGCACCGTGTACCGAGAGAAGGTGTTGGTGAGAAAAAGCAAGCCGTTCGTCGCCATAAGATCGGATGACCCCATCAACCTTGCCATCATCGTGTGGAACGACACTGCCGCCACCCTGGGCAAGGACGGCAAGCCCCTTGGAGCAGATGGTAGTAG…	ctg_825744:22193-23472
Tz_TIL0112.1_gene=Zmay20594	ATGACGACGAGGAGGAATCATCAACGACTAGAGACGAAGATGACAACAATCAGCTACATCTCCATGCCGCTGTTGGTCCTCCTACTCCTGGAGCTTGCGTGTCACTACTGCCGGCGGTGTCATGCGAGGACTTTGCCCTTAAGTTTTTGGTTGAGCAACCTACCGGAGGCTGCGGCGGACGACGTTGACACCGCCGATGGGTGTGCCAAGAAGAATAAGGACGCCATGCTCTGCTCTGCCCAGGCTAACACGGTAACCAATTTCATCAACCCTACCAAACTCTGAGGATCACGGCTACAGGACCATCGGGCAGTCCATCGCCAACATCCCTGACGGCAGGCAGCGCCAAACGGTACATCCTCATCCTCGGCGGTGGCACCGTTTACCGAGAGAAGGTAC…	ctg_13424:536740-538110
Ud_TIL0111.1_gene=Zmay20593	GAGGAGGACATGCGCCTTGATTTTTGGTTGAGCAGCCAACCGGGGCCCAAGGTGGACGACGTTGCCACCGCCGATGGGTGTGCCAAGAAGAATAAGGACGCCGTGCTCTGCTCCGCCCAAGCTAACACGGTAACAAATCGCATCGACCCTCACACTAGTTTGAACCCCGAGGATGGCAGCTACAAGTGCATTGGGGAGTCCATCGCCAACATCCCTGATGGCAGCACCAAACGGTACATCCTGATCCTCAATGGCGGCGCCGTGTACCGAGAGAAGGTGTTCCTAAGCAAAAGCAAGCCGTTCGTGACCATACGATCAGATGACCCCTTGAACCCCGCCGTCATCGTCTGGAACGACACTGCCGCCACCCCGGGCAAGGACGGCAAGCCCCTTGGCGCG…	scaf_6:6782879-6784234
Vc_TIL0111.1_gene=Zmay20593	GAGGACCTTCCCATTAGTTTTTGGTTGAGCAGGCAACTAGGGCCCAAGGCGGACGACGTTTCCACCGCCGAAGGGTGTGCCAAGAAGAATAAGGACGCCGTGCTCTGCTCCGCCCAGGCTAACACGGTAACCAATCGCATCGACCCTGACACTACTTTGAACCCCGAGGATGGTACCTACAAGACCATTGGGGAGTCCATCGCCAACATCCCTGACGGTAGCACCAAACGGTACGTCCTCATTCTCAGGGGTGGCACCGTGTACCGAGAGAAGGTGTTCCTAAGCAAAAGCAAGCCGTTTGTCACTATACGATCGGATGACCCCATCAACCCCGCCGTCATCGTCTGGAACGACACCGCCGCCACCCTGGGCAAGGACAACAAGCCCCTTGGTGCAGAC…	scaf_10:37368210-37369548
Vc_TIL0112.1_gene=Zmay20594	GAGGACCTTCCCATTAGTTTTTGGTTGAGTAGGCAACTAGGGCCCAAGGCGGACGACGTTTCCACCGCCGAAGGGTGTGCCAAGAAGAATAAGGACGCCGTGCTCTGCTCCGCCCAGGCTAACACGGTAACCAATCGCATCGACCCTGACACTACTTTGAACCCCGAGGATGGTACCTACAAGACCATTGGGGAGTCCATCGCCAACATCCCTGACGGTAGCACCAAACGGTACGTCCTCATTCTCAGGGGTGGCACCGTGTACCGAGAGAAGGTGTTCCTAAGCAAAAGCAAGCCGTTTGTCACTATACGATCGGATGACCCCATCAACCCCGCCGTCATCGTCTGGAACGACACCGCCGCCACCCTGGGCAAGGACAACAAGCCCCTTGGTGCAGAC…	alt-scaf_35:22964327-22965661
Zd_gigi_TIL0111.1_gene=Zmay20593	GAGGAGTTGCCCTTGGATTTTTGGGTGAGTGCACTACGGGGGGTCGGGGCAAAGGACGTTTCAACAGCCGATGGATGCACCAAGAAGAATAAGGACACCGTGCTCTGCTCTGCCCAGGCTAACACGGTAACCAATTTCATCAACCCTACCAACTCTGAGGAACAAGGCTATAGGACCATCGGGGAGTCCATCGCTAACATCCCTGATGATAGCACCAAACGGTACATCCTCATCCTCAGCGGTGGCACCGTGTACCGAGAGAAGGTATTGGTGAGCAAAAGCAAGCCATTCGTCACCATAAGATCAGATGACCCCATCAACCCTGCCATCATTGTGTGGAACGACACTGTCGCCACCCTGGGGAAGGATAGCAAGCCCCTTGGAGTAGATGGTAGTAGC…	chr5:152791291-152792595
Zd_gigi_TIL0112.1_gene=Zmay20594	GAGGAGTTGCCCTTGGATTTTTGGGTGAGTGCACTACGGGGGGTCGGGGCAAAGGACGTTTCAACAGCCGATGGATGCACCAAGAAGAATAAGGACACCGTGCTCTGCTCTGCCCAGGCTAACACGGTAACCAATTTCATCAACCCTACCAACTCTGAGGAACAAGGCTATAGGACCATCGGGGAGTCCATCGCTAACATCCCTGATGATAGCACCAAACGGTACATCCTCATCCTCAGCGGTGGCACCGTGTACCGAGAGAAGGTATTGGTGAGCAAAAGCAAGCCATTCGTCACCATAAGATCAGATGACCCCATCAACCCTGCCATCATTGTGTGGAACGACACTGCCGCCACCCTGGGGAAGGATAGCAAGCCCCTTGGAGTAGATGGTAGTAGC…	chr5:152598015-152599317
Zd_momo_TIL0111.1_gene=Zmay20593	GAGGAGTTGCCCTTGGATTTTTGGGTGAGTGAACTACGGGGGGTCGGGGCAAAGGACGTTTCAACAGCCGATGGATGCACCAAGAAGAATAAGGACGCCGTGCTCTGCTCTGCCCAGGCTAACACGGTAACCAATTTCATCAACCCTACCAACTCTGAGGAACAAGGCTATAGGACCATCGGGGAGTCCATCGCTAACATCCCTGATGATAGCACCAAACGGTACATCCTCATCCTCAGCGGTGGCACCGTGTACCGAGAGAAGGTATTGGTGAGCAAAAGCAAGCCATTCGTCACCATAAGATCAGATGACCCCATCAACCCTGCCATCATTGTGTGGAACGACACTGCCGCCACCCTGGGGAAGGATAGCAAGCCCCTTGGAGTAGATGGTAGTAGC…	chr5:147769716-147771024
Zd_momo_TIL0112.1_gene=Zmay20594	GAGGAGTTGCCCTTGGATTTTTGGGTGAGTGAACTACGGGGGGTCGGGGCAAAGGACGTTTCAACAGCCGATGGATGCACCAAGAAGAATAAGGACGCCGTGCTCTGCTCTGCCCAGGCTAACACGGTAACCAATTTCATCAACCCTACCAACTCTGAGGAACAAGGCTATAGGACCATCGGGGAGTCCATCGCTAACATCCCTGATGATAGCACCAAACGGTACATCCTCATCCTCAGCGGTGGCACCGTGTACCGAGAGAAGGTATTGGTGAGCAAAAGCAAGCCATTCGTCACCATAAGATCAGATGACCCCATCAACCCTGCCATCATTGTGTGGAACGACACTGCCGCCACCCTGGGGAAGGATAGCAAGCCCCTTGGAGTAGATGGTAGTAGC…	chr5:147563145-147564447
Zh_TIL0111.1_gene=Zmay20593	GAGGAGTTGCCCTTGGATTTTTGGGTGAGTGCACTACGGGGGGTCGGGGCAAAGGACGTTTCAACAGCCGATGGATGCACCAAGAAGAATAAGGACACCGTGCTCTGCTCTGCCCAGGCTAACACGGTAACCAATTTCATCAACCCTACCAACTCTGAGGAACAAGGCTATAGGACCATCGGGGAGTCCATCGCTAACATCCCTGATGATAGCACCAAACGGTACATCCTCATCCTCAGCGGTGGCACCGTGTACCGAGAGAAGGTATTGGTGAGCAAAAGCAAGCCATTCGTCACCATAAGATCAGATGACCCCATCAACCCTGCCATCATTGTGTGGAACGACACTGCCGCCACCCTGGGGAAGGATAGCAAGCCCCTTGGAGTAGATGGTAGTAGC…	chr5:162597470-162598792
Zh_TIL0112.1_gene=Zmay20594	GAGGAGTTGCCCTTGGATTTTTGGGTGAGTGCACTACGGGGGGTCGGGGCAAAGGACGTTTCAACAGCCGATGGATGCACCAAGAAGAATAAGGACACCGTGCTCTGCTCTGCCCAGGCTAACACGGTAACCAATTTCATCAACCCTACCAACTCTGAGGAACAAGGCTATAGGACCATCGGGGAGTCCATCGCTAACATCCCTGATGATAGCACCAAACGGTACATCCTCATCCTCAGCGGTGGCACCGTGTACCGAGAGAAGGTATTGGTGAGCAAAAGCAAGCCATTCGTCACCATAAGATCAGATGACCCCATCAACCCTGCCATCATTGTGTGGAACGACACTGCCGCCACCCTGGGGAAGGATAGCAAGCCCCTTGGAGTAGATGGTAGTAGC…	chr5:162685634-162686947
Zl_TIL0111.1_gene=Zmay20593	GAGGAGTTGCCCTTGGATTTTTGGGTGAGTGAACTATGGGGGGTCGGGGCAAAGGACGTTTCGATAGCTGATGGATGCACAAAGAAGAATAAGGATGCCGTGCTCTGCTCTGCCCAGGCTAACACGGTAACCAATTTCATCAACCCTACTAACTCTGAGGAACAAGGCTATAGGACCATCGAGGAGTCCATCGCTAACATCCCGGATGATAGCACCAAACGGTACATCCTCATACTCACTGGTGGCACTGTGTACCGAGAGAAGGTATTGGTGAGCAAAAGCAAGCCGTTCGTCACCATAAGATCAGATGACCCCATCAACCCTGCCATCATTGTGTGGAACGACACTGCCGCCACCCTGGGAAGGATAGCAAGCCCCTTGGAGTAGATGGTAGTAGCA…	chr5:209391277-209392576
Zm_B73_TIL0111.1_gene=Zmay20593	GAGGAGTTGCCCTTGGATTTTTGGGTGAGTGCACTACGGGGGGTCGGGGCAAAGGACGTTTCAACAGCCGATGGATGCACCAAGAAGAATAAGGACACCGTGCTCTGCTCTGCCCAGGCTAACACGGTAACCAATTTCATCAACCCTACCAACTCTGAGGAACAAGGCTATAGGACCATCGGGGAGTCCATCGCTAACATCCCTGATGATAGCACCAAACGGTACATCCTCATCCTCAGCGGTGGCACCGTGTACCGAGAGAAGGTATTGGTGAGCAAAAGCAAGCCATTCGTCACCATAAGATCAGATGACCCCATCAACCTGCCATCATTGTGTGGAACGACACTGCCGCCACCCTGGGGAAGGATAGCAAGCCCCTTGGAGTAGATGGTAGTAGCA…	chr5:151843901-151845200
Zm_B73_TIL0112.1_gene=Zmay20594	GAGGAGTTGCCCTTGGATTTTTGGGTGAGTGCACTACGGGGGGTCGGGGCAAAGGACGTTTCAACAGCCGATGGATGCACCAAGAAGAATAAGGACACCGTGCTCTGCTCTGCCCAGGCTAACACGGTAACCAATTTCATCAACCCTACCAACTCTGAGGAACAAGGCTATAGGACCATCGGGGAGTCCATCGCTAACATCCCTGATGATAGCACCAAACGGTACATCCTCATCCTCAGCGGTGGCACCGTGTACCGAGAGAAGGTATTGGTGAGCAAAAGCAAGCCATTCGTCACCATAAGATCATATGACCCCATCAACCCTGCCATCATTGTGTGGAACGACACTGCCGCCACCCTGGGGAAGGATAGCAAGCCCCTTGGAGTAGATGGTAGTAGC…	chr5:151928602-151929906
Zm_B97_TIL0111.1_gene=Zmay20593	GAGGAGTTGCCCTTGGATTTTTGGGTGAGTGCACTACGGGGGGTCGGGGCAAAGGACGTTTCAACAGCCGATGGATGCACCAAGAAGAATAAGGACACCGTGCTCTGCTCTGCCCAGGCTAACACGGTAACCAATTTCATCAACCCTACCAACTCTGAGGAACAAGGCTATAGGACCATCGGGGAGTCCATCGCTAACATCCCTGATGATAGCACCAAACGGTACATCCTCATCCTCAGCGGTGGCACCGTGTACCGAGAGAAGGTATTGGTGAGCAAAAGCAAGCCATTCGTCACCATAAGATCAGATGACCCCATCAACCCTGCCATCATTGTGTGGAACGACACTACCGCCACCCTGGGGAAGGATAGCAAGCCCCTTGGAGTAGATGGTAGTAGC…	chr5:148822106-148823408
Zm_B97_TIL0112.1_gene=Zmay20594	GAGGAGTTGCCCTTGGATTTTTGGGTGAGTGCACTACGGGGGGTCGGGGCAAATGACGTTTCAACAGCCGATGGATGCACCAAGAAGAATAAGGACACCGTGCTCTGCTCTGCCTAGGCTAACACGGTAACCAATTTCATCAACCCTACCAACTCTGAGGAACAAGGCTATAGGACCATCGGGGAGTCCATCGCTAACATCCCTGATGATAGCACCAAACGGTACATCCTCATCCTCAGCGGTGGCACCGTGTACCGAGAGAAGGTATTGGTGAGCAAAAGCAAGCCATTCGTCACCATAAGATCAGATGACCCCGTCAACCCTGCCATCATTGTGTGGAACGACACTGCCGCCACCCTGGGGAAGGATAGCAAGCCCCTTGGAGTAGATGGTAGTAGC…	chr5:149026743-149027917
Zm_CML228_TIL0111.1_gene=Zmay20593	GAGGAGTTGCCCTTGGATTTTTGGGTGAGTGCACTACGGGGGGTCGGGGCAAAGGACGTTTCAACAGCCGATGGATGCACCAAGAAGAATAAGGACACCGTGCTCTGCTCTGCCCAGGCTAACACGGTAACCAATTTCATCAACCCTACCAACTCTGAGGAACAAGGCTATAGGACCATCGGGGAGTCCATCGCTAACATCCCTGATGATAGCACCAAACGGTACATCCTCATCCTCAGCGGTGGCACCGTGTACCGAGAGAAGGTATTGGTGAGCAAAAGCAAGCCATTCGTCACCATAAGATCAGATGACCCCATCAACCTGCCATCATTGTGTGGAACGACACTGCCGCCACCCTGGGGAAGGATAGCAAGCCCCTTGGAGTAGATGGTAGTAGCA…	chr5:155847183-155848482
Zm_CML228_TIL0112.1_gene=Zmay20594	GAGGAGTTGCCCTTGGATTTTTGGGTGAGTGCACTACGGGGGGTCGGGGCAAAGGACGTTTCAACAGCCGATGGATGCACCAAGAAGAATAAGGACACCATGCTCTGCTCTGCCCAGGCTAACACGGTAACCAATTTCATCAACCCTACCAACTCTGAGGAACAAGGCTATAGGACCATCGGGGAGTCCATCGCTAACATCCCTGATGATAGCACCAAACGGTACATCCTCATCCTCAGCGGTGGCACCGTGTACCGAGAGAAGGTATTGGTGAGCAAAAGCAAGCCATTCGTCACCATAAGATCAGATGACCCCATCAACCCTGCCATCATTGTGTGGAATGACACTGCCGCCACCCTGGGGAAGGATAGCAAGCCCCTTGGAGTAGATGGTAGTAGC…	chr5:155945928-155947230
Zm_CML247_TIL0111.1_gene=Zmay20593	GAGGAGTTGCCCTTGGATTTTTGGGTGAGTGCACTACGGGGGGTCGGGGCAAAGGACGTTTCAACAGCCGATGGATGCACCAAGAAGAATAAGGACACCGTGCTCTGCTCTGCCCAGGCTAACACGATAACCAATTTCATCAACCCTACCAACTCTAAGGAACAAGGCTATAGGACCATCGGGGAGTCCATCGCTAACATCCCTGATGATAGCACCAAACGGTACATCCTCATCCTCAGCGGTGGCACCGTGTACCGAGAGAAGGTATTGGTGAGCAAAAGCAAGCCATTCGTCACCATAAGATCAGATGACCCCATCAACCCTGCCATCATTGTGTGGAACGACACTACCGCCACCCTGGGGAAGGATAGCAAGCCCCTTGGAGTAGATGGTAGTAGC…	chr5:152527247-152528549
Zm_CML277_TIL0111.1_gene=Zmay20593	GAGGAGTTGCCCTTGGATTTTTGGGTGAGTGAACTACGGGTGGTCGGGGCAAAGGACATTTCAACAGCCGATGGATGCACTAAGAAGAATAAGGACGCAGTGCTCTGCCCAGGCTAACACGGTAACCAATTTCATCAACCCTACCAACTCTGAGGAACAAGGCTATAGGACCATCGGGGAGTCCATCGCTAACATCCCTGATGATAGCACCAAACAGTACATCCTCATCCTCAGCGGTGGCACCGTGTACCGAGAGAAGGTATTGGTGAGCAAAAGCAAGCCATTCGTCACCATAAGATCAGATGACCCCATCAACCCTGCCATCATTGTGTGGAACGACACTGCCGCCACCCTGGGGAAGGATAGCAAGCCCCTTGGAGTAGATGGTAGTAGCACCAT…	chr5:146567321-146568618
Zm_CML322_TIL0111.1_gene=Zmay20593	GAGGAGTTGCCCTTGGATTTTTGGGTGAGTGCACTACGGGGGGTCGGGGCAAAGGACGTTTCAACAGCCGATGGATGCACCAAGAAGAATAAGGACACCGTGCTCTGCTCTGCCCAGGCTAACACGGTAACCAATTTCATCAACCCTACCAACTCTGAGGAACAAGGCTATAGGACCATCGGGGAGTCCATCGCTAACATCCCTGATGATAGCACCAAACGGTACATCCTCATCCTCAGCGGTGGCACCGTGTACCGAGAGAAGGTATTGGTGAGCAAAAGCAAGCCATTCGTCACCATAAGATCAGATGACCCCATCAACCCTGCCATCATTGTGTGGAACGACACTACCGCCACCCTGGGGAAGGATAGCAAGCCCCTTGGAGTAGATGGTAGTAGC…	chr5:148519150-148520454
Zm_CML322_TIL0112.1_gene=Zmay20594	GAGGAGTTGCCCTTGGATTTTTGGGTGAGTGCACTACGGGGGGTCGGGGCAAAGGACGTTTCAACAGCCGATGGATGCACCAAGAAGAATAAGGACACCGTGCTCTGCTCTGCCAGGCTAACACGGTAACCAATTTCATCAACCCTACCAACTCTGAGGAACAAGGCTATAGGACCATCGGGGAGTCCATCGCTAACATCCCTGATGATAGCACCAAACGGTACATCCTCATCCTCAGCGGTGGCACCGTGTACCGAGAGAAGGTATTGGTGAGCAAAAGCAAGCCATTCGTCACCATAAGATCAGATGACCCCATCAACCCTGCCATCATTGTGTGGAACGACACTCCGCCACCCTGGGGAAGGATAGCAAGCCCCTTGGAGTAGATGGTAGTAGCAC…	chr5:148731312-148732610
Zm_CML333_TIL0111.1_gene=Zmay20593	GAGGAGTTGCCCTTGGATTTTTGGGTGAGTGCACTACGGGGGGTCGGGGCAAAGGACGTTTCAACAGCCGATGGATGCACCAAGAAGAATAAGGACACCGTGCTCTGCTCTGCCCAGGCTAACACGGTAACCAATTTCATCAACCCTACCAACTCTGAGGAACAAGGCTATAGGACCATCGGGGAGTCCATCGCTAACATCCCTGATGATAGCACCAAACGGTACATCCTCATCCTCAGCGGTGGCACCGTGTACCGAGAGAAGGTATTGGTGAGCAAAAGCAAGCCATTCGTCACCATAAGATCAGATGACCCCATCAACCCTGCCATCATTGTGTGGAACGACACTACTGCCACCCTGGGGAAGGATAGCAAGCCCCTTGGAGTAGATGGTAGTAGC…	chr5:151609770-151611072
Zm_CML333_TIL0112.1_gene=Zmay20594	GCGTCATGCGAGGAGTTGCCCTTGGATTTTTGGGTGAGTGCACTACGGGGGGTCGGGGCAAAGGACGTTTCAACAGCCGATGGATGCACCAAGAAGAATAAGGACACCGTGCTCTGCTCTGCCCAGGCTAACACGGTAACCAATTTCATCAACCCTACCAACTCTGAGGAACAAGGCTATAGGACCATCGGGGAGTCCATCGCTAACATCCCTGATGATAGCACCAAACGGTACATCCTCATCCTCAGCGGTGGCACAGTGTACCGAGAGAAGGTATTGGTGAGCAAAAGCAAGCCATTCGTCACCATAAGATCAGATGACCCCATCAACCCTGCCATCATTGTGTGGAACGACACTGCCGCCACCCTGGGGAAGGATAGCAAGCCCCTTGGAGTAGAT…	chr5:152190318-152191622
Zm_CML52_TIL0111.1_gene=Zmay20593	GAGGAGTTGCCCTTGGATTTTTGGGTGAGTGCACTACGGGGGGTCGGGGCAAAGGACGTTTCAACAGCCGATGGATGCACCAAGAAGAATAAGGACACCGTGCTCTGCTCTGCCCAGGCTAACACGGTAACCAATTTCATCAACCCTACCAACTCTGAGGAACAAGGCTATAGGACCATCGGGGAGTCCATCGCTAACATCCCTGATGATAGCACCAAACGGTACATCCTCATCCTCAGCGGTGGCACCGTGTACCGAGAGAAGGTATTGGTGAGCAAAAGCAAGCCATTCGTCACCATAAGATCAGATGACCCCATCAACCTGCCATCATTGTGTGGAACGACACTGCCGCCACCCTGGGGAAGGATAGCAAGCCCCTTGGAGTAGATGGTAGTAGCA…	chr5:153112632-153113933
Zm_CML52_TIL0112.1_gene=Zmay20594	GAGGAGTTGCCCTTGGATTTTTGGGTGAGTGCACTACGGGGGGTCGGGGCAAAGGACGTTTCAACAGCCGATGGATGCACCAAGAAGAATAAGGACACCATGCTCTGCTCTGCCCAGGCTAACACAGTAACCAATTTCATCAACCCTACCAACTCTGAGGAACAAGGCTATAGGACCATCGGGAGTCCATCGCTAACATCCCTGATGATAGCACCAAACGGTACATCCTCATCCTCAGCGGTGGCACCGTGTACCGAGAGAAGGTATTGGTGAGCAAAAGCAAGCCATTCGTCACCATAAGATCAGATGACCCCATCAACCCTGCCATCATTGTGTGGAACGACACTGCCGCCACCCTGGGGAAGGATAGCAAGCCCCTTGGAGTAGATGGTAGTAGCA…	chr5:153205132-153206431
Zm_CML69_TIL0111.1_gene=Zmay20593	GAGGAGTTGCCCTTGGATTTTTGGGTGAGTGCACTACGGGGGGTCGGGGCAAAGGACGTTTCAACAGCCGATGGATGCACCAAGAAGAATAAGGACACCGTGCTCTGCTCTGCCCAGGCTAACACGGTAACCAATTTCATCAACCCTACCAACTCTGAGGAACAAGGCTATAGGACCATCGGGGAGTCCATCGCTAACATCCCTGATGATAGCACCAAACGGTACATCCTCATCCTCAGCGGTGGCACCGTGTACCGAGAGAAGGTATTGGTGAGCAAAAGCAAGCCATTCGTCACCATAAGATCAGATGACCCCATCAACCTGCCATCATTGTGTGGAACGACACTGCCGCCACCCTGGGGAAGGATAGCAAGCCCCTTGGAGTAGATGGTAGTAGCA…	chr5:153259055-153260353
Zm_CML69_TIL0112.1_gene=Zmay20594	GAGGAGTTGCCCTTGGATTTTTGGGTGAGTGCACTACGGGGGGTCGGGGCAAAGGACGTTTCAACAGCCGATGGATGCACCAAGAAGAATAAGGACACCATGCTCTGCTCTGCCCAGGCTAACACAGTAACCAATTTCATCAACCCTACCAACTCTGAGGAACAAGGCTATAGGACCATCGGGAGTCCATCGCTAACATCCCTGATGATAGCACCAAACGGTACATCCTCATCCTCAGCGGTGGCACCGTGTACCGAGAGAAGGTATTGGTGAGCAAAAGCAAGCCATTCGTCACCATAAGATCAGATGACCCCATCAACCCTGCCATCATTGTGTGGAACGACACTGCCGCCACCCTGGGGAAGGATAGCAAGCCCCTTGGAGTAGATGGTAGTAGCA…	chr5:153161388-153162689
Zm_HP301_TIL0111.1_gene=Zmay20593	GAGGAGTTGCCCTTGGATTTTTGGGTGAGTGCACTACGGGGGGTCGGGGCAAAGGACGTTTCAACAGCCGATGGATGCACCAAGAAGAATAAGGACACCGTGCTCTGCTCTGCCCAGGCTAACACGGTAACCAATTTCATCAACCCTACCAACTCTGAGGAACAAGGCTATAGGACCATCGGGGAGTCCATCGCTAACATCCCTGATGATAGCACCAAACGGTACATCCTCATCCTCAGCGGTGGCACCGTGTACCGAGAGAAGGTATTGGTGAGCAAAAGCAAGCCATTCGTCACCATAAGATCAGATGACCCCATCAACCCTGCCATCATTGTGTGGAACGACACTACCGCCACCCTGGGGAAGGATAGCAAGCCCCTTGGAGTAGATGGTAGTAGC…	scaf_142:40253-53259
Zm_HP301_TIL0112.1_gene=Zmay20594	GCGTCATGCGAGGAGTTGCCCTTGGATTTTTGGGTGAGTGCACTACGGGGGGTCGGGGCAAAGGACGTTTCAACAGCCGATGGATGCACCAAGAAGAATAAGGACACCGTGCTCTGCTCTGCCCAGGCTAACACGGTAACCAATTTCATCAACCCTACCAACTCTGAGGAACAAGGCTATAGGACCATCGGGAAGTCCATCGCTAACATCCCTGATGATAGCACCAAACGGTACATCCTCATCCTCAGCGGTGGCACAGTGTACCGAGAGAAGGTATTGGTGAGCAAAAGCAAGCCATTCGTCACCATAAGATCAGATGACCCCATCAACCCTGCCATCATTGTGTGGAACGACACTGCCGCCACCCTGGGGAAGGATAGCAAGCCCCTTGGAGTAGAT…	chr5:152433919-152435219
Zm_IL14H_TIL0111.1_gene=Zmay20593	GAGGAGTTGCCCTTGGATTTTTGGGTGAGTGCACTACGGGGGGTCGGGGCAAAGGATGTTTCAACAGCCGATGGATGCACCAAGAAGAATAAGGACACCGTGCTCTGCTCTGCCCAGGCTAACACGGTAACCAATTTCATCAACCCTACCAACTCTGAGGAACAAGGCTATAGGACCATCGGGGAGTCCATCGCTAACATCCCTGATGATAGCACCAAACGGTACATCCTCATCCTCAGCGGTGGCACCGTGTACCGAGAGAAGGTATTGGTGAGCAAAAGCAAGCCATTCGTCACCATAAGATCAGATGACCCCATCAACCCTGCCATCATTGTGTGGAACGACACTGCCGCCACCCTGGGGAAGGATAGCAAGCCCCTTGGAGTAGATGGTAGTAGC…	chr5:150859051-150860351
Zm_IL14H_TIL0112.1_gene=Zmay20594	GAGGAGTTGCCCTTGGATTTTTGGGTGAGTGCACTACGGGGGGTCGGGGCAAAGGATGTTTCAACAGCCGATGGATGCACCAAGAAGAATAAGGACACCGTGCTCTGCTCTGCCCAGGCTAACACGGTAACCAATTTCATCAACCCTACCAACTCTGAGGAACAAGGCTATAGGACCATCGGGGAGTCCATCGCTAACATCCCTGATGATAGCACCAAACGGTACATCCTCATCCTCAGCGGTGGCACCGTGTACCGAGAGAAGGTATTGGTGAGCAAAAGCAAGCCATTCGTCACCATAAGATCAGATGACCCCATCAACCCTGCCATCATTGTGTGGAACGACACTGCCGCCACCCTGGGGAAGGATAGCAAGCCCCTTGGAGTAGATGGTAGTAGC…	scaf_199:30648-31948
Zm_Ki11_TIL0111.1_gene=Zmay20593	GAGGAGTTGCCCTTGGATTTTTGGGTGAGTGCACTACGGGGGGTCGGGGCAAAGGACGTTTCAACAGCCGATGGATGCACCAAGAAGAATAAGGACACCGTGCTCTGCTCTGCCCAGGCTAACACGGTAACCAATTTCATCAACCCTACCAACTCTGAGGAACAAGGCTATAGGACCATCGGGGAGTCCATCGCTAACATCCCTGATGATAGCACCAAACGGTACATCCTCATCCTCAGCGGTGGCACCGTGTACCGAGAGAAGGTATTGGTGAGCAAAAGCAAGCCATTCGTCACCATAAGATCAGATGACCCCATCAACCTGCCATCATTGTGTGGAACGACACTGCCGCCACCCTGGGGAAGGATAGCAAGCCCCTTGGAGTAGATGGTAGTAGCA…	chr5:150655454-150656753
Zm_Ki11_TIL0112.1_gene=Zmay20594	GAGGAGTTGCCCTTGGATTTTTGGGTGAGTGCACTACGGGGGGTCGGGGCAAAGGACGTTTCAACAGCCGATGGATGCACCAAGAAGAATAAGGACACCATGCTCTGCTCTGCCCAGGCTAACACGGTAACCAATTTCATCAACCCTACCAACTCTGAGGAACAAGGCTATAGGACCATCGGGGAGTCCATCGCTAACATCCCTGATGATAGCACCAAACGGTACATCCTCATCCTCAGCGGTGGCACCGTGTACCGAGAGAAGGTATTGGTGAGCAAAAGCAAGCCATTCGTCACCATAAGATCAGATGACCCCATCAACCCTGCCATCATTGTGTGGAATGACACTGCCGCCACCCTGGGGAAGGATAGCAAGCCCCTTGGAGTAGATGGTAGTAGC…	chr5:150754202-150755504
Zm_Ki3_TIL0111.1_gene=Zmay20593	GAGGAGTTGCCCTTGGATTTTTGGGTGAGTGCACTACGGGGGGTCGGGGCAAAGGACGTTTCAACAGCCGATGGATGCACCAAGAAGAATAAGGACACCGTGCTCTGCTCTGCCCAGGCTAACACGGTAACCAATTTCATCAACCCTACCAACTCTGAGGAACAAGGCTATAGGACCATCGGGGAGTCCATCGCTAACATCCCTGATGATAGCACCAAACGGTACATCCTCATCCTCAGCGGTGGCACCGTGTACCGAGAGAAGGTATTGGTGAGCAAAAGCAAGCCATTCGTCACCATAAGATCAGATGACCCCATCAACCTGCCATCATTGTGTGGAACGACACTGCCGCCACCCTGGGGAAGGATAGCAAGCCCCTTGGAGTAGATGGTAGTAGCA…	chr5:154281231-154282530
Zm_Ki3_TIL0112.1_gene=Zmay20594	GAGGAGTTGCCCTTGGATTTTTGGGTGAGTGCACTACGGGGGGTCGGGGCAAAGGACGTTTCAACAGCCGATGGATGCACCAAGAAGAATAAGGACACCATGCTCTGCTCTGCCCATGCTAACACAGTAACCAATTTCATCAACCCTACCAACTCTGAGGAACAAGGCTATAGGACCATCGGGAGTCCATCGCTAACATCCCTGATGATAGCACCAAACGGTACATCCTCATCCTCAGCGGTGGCACCGTGTACCGAGAGAAGGTATTGGTGAGCAAAAGCAAGCCATTCGTCACCATAAGATCAGATGACCCCATCAACCCTGCCATCATTGTGTGGAACGACACTGCCGCCACCCTGGGGAAGGATAGCAAGCCCCTTGGAGTAGATGGTAGTAGCA…	chr5:154370309-154371610
Zm_Ky21_TIL0111.1_gene=Zmay20593	GAGGAGTTGCCCTTGGATTTTTGGGTGAGTGCACTACGGGGGGTCGGGGCAAAGGACGTTTCAACAGCCGATGGATGCACCAAGAAGAATAAGGACACCGTGCTCTGCTCTGCCCAGGCTAACACGGTAACCAATTTCATCAACCCTACCAACTCTGAGGAACAAGGCTATAGGACCATCGGGGAGTCCATCGCTAACATCCCTGATGATAGCACCAAACGGTACATCCTCATCCTCAGCGGTGGCACCGTGTACCGAGAGAAGGTATTGGTGAGCAAAAGCAAGCCATTCGTCACCATAAGATCAGATGACCCCATCAACCTGCCATCATTGTGTGGAACGACACTGCCGCCACCCTGGGGAAGGATAGCAAGCCCCTTGGAGTAGATGGTAGTAGCA…	chr5:151759489-151760788
Zm_Ky21_TIL0112.1_gene=Zmay20594	GAGGAGTTGCCCTTGGATTTTTGGGTGAGTGCACTACGGGGGGTCGGGGCAAAGGACGTTTCAACAGCCGATGGATGCACCAAGAAGAATAAGGACACCGTGCTCTGCTCTGCCCAGGCTAACACGGTAACCAATTTCATCAACCCTACCAACTCTGAGGAACAAGGCTATAGGACCATCGGGGAGTCCATCGCTAACATCCCTGATGATAGCACCAAACGGTACATCCTCATCCTCAGCGGTGGCACCGTGTACCGAGAGAAGGTATTGGTGAGCAAAAGCAAGCCATTCGTCACCATAAGATCATATGACCCCATCAACCCTGCCATCATTGTGTGGAACGACACTGCCGCCACCCTGGGGAAGGATAGCAAGCCCCTTGGAGTAGATGGTAGTAGC…	chr5:151853844-151854996
Zm_M162W_TIL0111.1_gene=Zmay20593	GAGGAGTTGCCCTTGGATTTTTGGGTGAGTGCACTACGGGGGGTCGGGGCAAAGGACGTTTCAACAGCCGATGGATGCACCAAGAAGAATAAGGACACCGTGCTCTGCTCTGCCCAGGCTAACACGGTAACCAATTTCATCAACCCTACCAACTCTGAGGAACAAGGCTATAGGACCATCGGGGAGTCCATCGCTAACATCCCTGATGATAGCACCAAACGGTACATCCTCATCCTCAGCGGTGGCACCGTGTACCGAGAGAAGGTATTGGTGAGCAAAAGCAAGCCATTCGTCACCATAAGATCAGATGACCCCATCAACCTGCCATCATTGTGTGGAACGACACTGCCGCCACCCTGGGGAAGGATAGCAAGCCCCTTGGAGTAGATGGTAGTAGCA…	chr5:151689458-151690757
Zm_M162W_TIL0112.1_gene=Zmay20594	GAGGAGTTGCCCTTGGATTTTTGGGTGAGTGCACTACGGGGGGTCGGGGCAAAGGACGTTTCAACAGCCGATGGATGCACCAAGAAGAATAAGGACACCGTGCTCTGCTCTGCCCAGGCTAACACGGTAACCAATTTCATCAACCCTACCAACTCTGAGGAACAAGGCTATAGGACCATCGGGGAGTCCATCGCTAACATCCCTGATGATAGCACCAAACGGTACATCCTCATCCTCAGCGGTGGCACCGTGTACCGAGAGAAGGTATTGGTGAGCAAAAGCAAGCCATTCGTCACCATAAGATCAGATGACCCCATCAACCCTGCCATCATTGTGTGGAATGACACTGCCGCCACCCTGGGGAAGGATAGCAAGCCCCTTGGAGTAGATGGTAGTAGC…	scaf_53:67443-79015
Zm_M37W_TIL0111.1_gene=Zmay20593	GAGGAGTTGCCCTTGGATTTTTGGGTGAGTGCACTACGGGGGGTCGGGGCAAAGGACGTTTCAACAGCCGATGGATGCACCAAGAAGAATAAGGACACCGTGCTCTGCTCTGCCCAGGCTAACACGATAACCAATTTCATCAACCCTACCAACTCTGAGGAACAAGGCTATAGGACCATCGGGGAGTCCATCGCTAACATCCCTGATGATAGCACCAAACGGTACATCCTCATCCTCAGCGGTGGCACCGTGTACCGAGAGAAGGTATTGGTGAGCAAAAGCAAGCCATTCGTCACCATAAGATCAGATGACCCCATCAACCCTGCCATCATTGTGTGGAACGACACTACCGCCACCCTGGGGAAGGATAGCAAGCCCCTTGGAGTAGATGGTAGTAGC…	chr5:151876137-151877439
Zm_Mo17cau_TIL0111.1_gene=Zmay20593	GAGGAGTTGCCCTTGGATTTTTGGGTGAGTGCACTACGGGGGGTCGGGGCAAAGGACGTTTCAACAGCCGATGGATGCACCAAGAAGAATAAGGACACCGTGCTCTGCTCTGCCCAGGCTAACACGGTAACCAATTTCATCAACCCTACCAACTCTGAGGAACAAGGCTATAGGACCATCGGGGAGTCCATCGCTAACATCCCTGATGATAGCACCAAACGGTACATCCTCATCCTCAGCGGTGGCACCGTGTACCGAGAGAAGGTATTGGTGAGCAAAAGCAAGCCATTCGTCACCATAAGATCAGATGACCCCATCAACCTGCCATCATTGTGTGGAACGACACTGCCGCCACCCTGGGGAAGGATAGCAAGCCCCTTGGAGTAGATGGTAGTAGCA…	scaffold393:116387-117686
Zm_Mo17cau_TIL0112.1_gene=Zmay20594	GAGGAGTTGCCCTTGGATTTTTGGGTGAGTGCACTACGGGGGGTCGGGGCAAAGGACGTTTCAACAGCCGATGGATGCACCAAGAAGAATAAGGACACCGTGCTCTGCTCTGCCCAGGCTAACACGGTAACCAATTTCATCAACCCTACCAACTCTGAGGAACAAGGCTATAGGACCATCGGGGAGTCCATCGCTAACATCCCTGATGATAGCACCAAACGGTACATCCTCATCCTCAGCGGTGGCACCGTGTACCGAGAGAAGGTATTGGTGAGCAAAAGCAAGCCATTCGTCACCATAAGATCATATGACCCCATCAACCCTGCCATCATTGTGTGGAACGACACTGCCGCCACCCTGGGGAAGGATAGCAAGCCCCTTGGAGTAGATGGTAGTAGC…	chr5:151262426-151263732
Zm_Mo17yan_TIL0111.1_gene=Zmay20593	GAGGAGTTGCCCTTGGATTTTTGGGTGAGTGCACTACGGGGGGTCGGGGCAAAGGACGTTTCAACAGCCGATGGATGCACCAAGAAGAATAAGGACACCGTGCTCTGCTCTGCCCAGGCTAACACGGTAACCAATTTCATCAACCCTACCAACTCTGAGGAACAAGGCTATAGGACCATCGGGGAGTCCATCGCTAACATCCCTGATGATAGCACCAAACGGTACATCCTCATCCTCAGCGGTGGCACCGTGTACCGAGAGAAGGTATTGGTGAGCAAAAGCAAGCCATTCGTCACCATAAGATCAGATGACCCCATCAACCTGCCATCATTGTGTGGAACGACACTGCCGCCACCCTGGGGAAGGATAGCAAGCCCCTTGGAGTAGATGGTAGTAGCA…	chr5:151565010-151566309
Zm_Mo17yan_TIL0112.1_gene=Zmay20594	GAGGAGTTGCCCTTGGATTTTTGGGTGAGTGCACTACGGGGGGTCGGGGCAAAGGACGTTTCAACAGCCGATGGATGCACCAAGAAGAATAAGGACACCGTGCTCTGCTCTGCCCAGGCTAACACGGTAACCAATTTCATCAACCCTACCAACTCTGAGGAACAAGGCTATAGGACCATCGGGGAGTCCATCGCTAACATCCCTGATGATAGCACCAAACGGTACATCCTCATCCTCAGCGGTGGCACCGTGTACCGAGAGAAGGTATTGGTGAGCAAAAGCAAGCCATTCGTCACCATAAGATCAGATGACCCCATCAACCCTGCCATCATTGTGTGGAACGACACTGCCGCCACCCTGGGGAAGGATAGCAAGCCCCTTGGAGTAGATGGTAGTAGC…	chr5:151749756-151761343
Zm_Mo18W_TIL0111.1_gene=Zmay20593	GAGGAGTTGCCCTTGGATTTTTGGGTGAGTGCACTACGGGGGGTCGGGGCAAAGGACGTTTCAACAGCCGATGGATGCACCAAGAAGAATAAGGACACCGTGCTCTGCTCTGCCCAGGCTAACACGGTAACCAATTTCATCAACCCTACCAACTCTGAGGAACAAGGCTATAGGACCATCGGGGAGTCCATCGCTAACATCCCTGATGATAGCACCAAACGGTACATCCTCATCCTCAGCGGTGGCACCGTGTACCGAGAGAAGGTATTGGTGAGCAAAAGCAAGCCATTCGTCACCATAAGATCAGATGACCCCATCAACCCTGCCATCATTGTGTGGAACGACACTACCGCCACCCTGGGGAAGGATAGCAAGCCCCTTGGAGTAGATGGTAGTAGC…	chr5:152901517-152902819
Zm_Mo18W_TIL0112.1_gene=Zmay20594	ATGGAGAGCAGGAGGAAGAATCAACAGAAGACGAGCTACATTGTAATTTCCATCCAGCTCCTAGCGGCCCTCCTACTCTTGGAGCTTGTGTCGCTAGTGCTGGGGGCGTCATGCGAGGAGTTGCCCTTGGATTTTTGGGTGAGTGCACTACGGGGGGTCGGGGCAAAGGACGTTTCAACAGCCGATGGATGCACCAAGAAGAATAAGGACACCGTGCTCTGCTCTGCCCAGGCTAACACGGTAACCAATTTCATCAACCCTACCAACTCTGAGGAACAAGGCTATAGGACCATCGGGGAGTCCATCGCTAACATCCCTGATGATAGCACCAAACGGTACATCCTCATCCTCAGCGGTGGCACAGTGTACCGAGAGAAGGTATTGGTGAGCAAAAGCAAG…	chr5:153118803-153120105
Zm_MS71_TIL0111.1_gene=Zmay20593	GAGGAGTTGCCCTTGGATTTTTGGGTGAGTGCACTACGGGGGGTCGGGGCAAAGGACGTTTCAACAGCCGATGGATGCACCAAGAAGAATAAGGACACCGTGCTCTGCTCTGCCCAGGCTAACACGGTAACCAATTTCATCAACCCTACCAACTCTGAGGAACAAGGCTATAGGACCATCGGGGAGTCCATCGCTAACATCCCTGATGATAGCACCAAACGGTACATCCTCATCCTCAGCGGTGGCACCGTGTACCGAGAGAAGGTATTGGTGAGCAAAAGCAAGCCATTCGTCACCATAAGATCAGATGACCCCATCAACCTGCCATCATTGTGTGGAACGACACTGCCGCCACCCTGGGGAAGGATAGCAAGCCCCTTGGAGTAGATGGTAGTAGCA…	chr5:154658834-154660133
Zm_MS71_TIL0112.1_gene=Zmay20594	GAGGAGTTGCCCTTGGATTTTTGGGTGAGTGCACTACGGGGGGTCGGGGCAAAGGACGTTTCAACAGCCGATGGATGCACCAAGAAGAATAAGGACACCATGCTCTGCTCTGCCCAGGCTAACACAGTAACCAATTTCATCAACCCTACCAACTCTGAGGAACAAGGCTATAGGACCATCGGGAGTCCATCGCTAACATCCCTGATGATAGCACCAAACGGTACATCCTCATCCTCAGCGGTGGCACCGTGTACCGAGAGAAGGTATTGGTGAGCAAAAGCAAGCCATTCGTCACCATAAGATCAGATGACCCCATCAACCCTGCCATCATTGTGTGGAACGACACTGCCGCCACCCTGGGGAAGGATAGCAAGCCCCTTGGAGTAGATGGTAGTAGCA…	chr5:154561169-154562470
Zm_NC350_TIL0111.1_gene=Zmay20593	GAGGAGTTGCCCTTGGATTTTTGGGTGAGTGCACTACGGGGGGTCGGGGCAAAGGACGTTTCAACAGCCGATGGATGCACCAAGAAGAATAAGGACACCGTGCTCTGCTCTGCCCAGGCTAACACGATAACCAATTTCATCAACCCTACCAACTCTGAGGAACAAGGCTATAGGACCATCGGGGAGTCCATCGCTAACATCCCTGATGATAGCACCAAACGGTACATCCTCATCCTCAGCGGTGGCACCGTGTACCGAGAGAAGGTATTGGTGAGCAAAAGCAAGCCATTCGTCACCATAAGATCAGATGACCCCATCAACCCTGCCATCATTGTGTGGAACGACACTACCGCCACCCTGGGGAAGGATAGCAAGCCCCTTGGAGTAGATGGTAGTAGC…	chr5:148975079-148976381
Zm_NC358_TIL0111.1_gene=Zmay20593	GAGGAGTTGCCCTTGGATTTTTGGGTGAGTGCACTACGGGGGGTCGGGGCAAAGGACGTTTCAACAGCCGATGGATGCACCAAGAAGAATAAGGACACCGTGCTCTGCTCTGCCCAGGCTAACACGGTAACCAATTTCATCAACCCTACCAACTCTGAGGAACAAGGCTATAGGACCATCGGGGAGTCCATCGCTAACATCCCTGATGATAGCACCAAACGGTACATCCTCATCCTCAGCGGTGGCACCGTGTACCGAGAGAAGGTATTGGTGAGCAAAAGCAAGCCATTCGTCACCATAAGATCAGATGACCCCATCAACCTGCCATCATTGTGTGGAACGACACTGCCGCCACCCTGGGGAAGGATAGCAAGCCCCTTGGAGTAGATGGTAGTAGCA…	chr5:150774330-150775629
Zm_NC358_TIL0112.1_gene=Zmay20594	GAGGAGTTGCCCTTGGATTTTTGGGTGAGTGCACTACGGGGGGTCGGGGCAAAGGACGTTTCAACAGCCGATGGATGCACCAAGAAGAATAAGGACACCATGCTCTGCTCTGCCCAGGCTAACACAGTAACCAATTTCATCAACCCTACCAACTCTGAGGAACAAGGCTATAGGACCATCGGGAGTCCATCGCTAACATCCCTGATGATAGCACCAAACGGTACATCCTCATCCTCAGCGGTGGCACCGTGTACCGAGAGAAGGTATTGGTGAGCAAAAGCAAGCCATTCGTCACCATAAGATCAGATGACCCCATCAACCCTGCCATCATTGTGTGGAACGACACTGCCGCCACCCTGGGGAAGGATAGCAAGCCCCTTGGAGTAGATGGTAGTAGCA…	chr5:150676673-150677974
Zm_Oh43_TIL0111.1_gene=Zmay20593	GAGGAGTTGCCCTTGGATTTTTGGGTGAGTGCACTACGGGGGGTCGGGGCAAAGGACGTTTCAACAGCCGATGGATGCACCAAGAAGAATAAGGACACCGTGCTCTGCTCTGCCCAGGCTAACACGGTAACCAATTTCATCAACCCTACCAACTCTGAGGAACAAGGCTATAGGACCATCGGGGAGTCCATCGCTAACATCCCTGATGATAGCACCAAACGGTACATCCTCATCCTCAGCGGTGGCACCGTGTACCGAGAGAAGGTATTGGTGAGCAAAAGCAAGCCATTCGTCACCATAAGATCAGATGACCCCATCAACCTGCCATCATTGTGTGGAACGACACTGCCGCCACCCTGGGGAAGGATAGCAAGCCCCTTGGAGTAGATGGTAGTAGCA…	chr5:150902708-150904007
Zm_Oh43_TIL0112.1_gene=Zmay20594	GAGGAGTTGCCCTTGGATTTTTGGGTGAGTGCACTACGGGGGGTCGGGGCAAAGGACGTTTCAACAGCCGATGGATGCACCAAGAAGAATAAGGACACCGTGCTCTGCTCTGCCCAGGCTAACACGGTAACCAATTTCATCAACCCTACCAACTCTGAGGAACAAGGCTATAGGACCATCGGGGAGTCCATCGCTAACATCCCTGATGATAGCACCAAACGGTACATCCTCATCCTCAGCGGTGGCACCGTGTACCGAGAGAAGGTATTGGTGAGCAAAAGCAAGCCATTCGTCACCATAAGATCATATGACCCCATCAACCCTGCCATCATTGTGTGGAACGACACTGCCGCCACCCTGGGGAAGGATAGCAAGCCCCTTGGAGTAGATGGTAGTAGC…	chr5:151232693-151233846
Zm_Oh7b_TIL0111.1_gene=Zmay20593	GAGGAGTTGCCCTTGGATTTTTGGGTGAGTGCACTACGGGGGGTCGGGGCAAAGGACGTTTCAACAGCCGATGGATGCACCAAGAAGAATAAGGACACCGTGCTCTGCTCTGCCCAGGCTAACACGGTAACCAATTTCATCAACCCTACCAACTCTGAGGAACAAGGCTATAGGACCATCGGGGAGTCCATCGCTAACATCCCTGATGATAGCACCAAACGGTACATCCTCATCCTCAGCGGTGGCACCGTGTACCGAGAGAAGGTATTGGTGAGCAAAAGCAAGCCATTCGTCACCATAAGATCAGATGACCCCATCAACCTGCCATCATTGTGTGGAACGACACTGCCGCCACCCTGGGGAAGGATAGCAAGCCCCTTGGAGTAGATGGTAGTAGCA…	chr5:150191011-150192310
Zm_Oh7b_TIL0112.1_gene=Zmay20594	GAGGAGTTGCCCTTGGATTTTTGGGTGAGTGCACTACGGGGGGTCGGGGCAAAGGACGTTTCAACAGCCGATGGATGCACCAAGAAGAATAAGGACACCGTGCTCTGCTCTGCCCAGGCTAACACGGTAACCAATTTCATCAACCCTACCAACTCTGAGGAACAAGGCTATAGGACCATCGGGGAGTCCATCGCTAACATCCCTGATGATAGCACCAAACGGTACATCCTCATCCTCAGCGGTGGCACCGTGTACCGAGAGAAGGTATTGGTGAGCAAAAGCAAGCCATTCGTCACCATAAGATCATATGACCCCATCAACCCTGCCATCATTGTGTGGAACGACACTGCCGCCACCCTGGGGAAGGATAGCAAGCCCCTTGGAGTAGATGGTAGTAGC…	chr5:150276450-150277754
Zm_P39_TIL0111.1_gene=Zmay20593	GAGGAGTTGCCCTTGGATTTTTGGGTGAGTGCACTACGGGGGGTCGGGGCAAAGGATGTTTCAACAGCCGATGGATGCACCAAGAAGAATAAGGACACCGTGCTCTGCTCTGCCCAGGCTAACACGGTAACCAATTTCATCAACCCTACCAACTCTGAGGAACAAGGCTATAGGACCATCGGGGAGTCCATCGCTAACATCCCTGATGATAGCACCAAACGGTACATCCTCATCCTCAGCGGTGGCACCGTGTACCGAGAGAAGGTATTGGTGAGCAAAAGCAAGCCATTCGTCACCATAAGATCAGATGACCCCATCAACCCTGCCATCATTGTGTGGAACGACACTGCCGCCACCCTGGGGAAGGATAGCAAGCCCCTTGGAGTAGATGGTAGTAGC…	chr5:151501899-151503199
Zm_P39_TIL0112.1_gene=Zmay20594	GAGGAGTTGCCCTTGGATTTTTGGGTGAGTGCACTACGGGGGGTCGGGGCAAAGGACGTTTCAACAGCCGATGGATGCACCAAGAAGAATAAGGACACCGTGCTCTGCTCTGCCCAGGCTAACACGGTAACCAATTTCATCAACCCTACCAACTCTGAGGAACAAGGCTATAGGACCATCGGGGAGTCCATCGCTAACATCCCTGATGATAGCACCAAACGGTACATCCTCATCCTCAGCGGTGGCACCGTGTACCGAGAGAAGGTATTGGTGAGCAAAAGCAAGCCATTCGTCACCATAAGATCAGATGACCCCATCAACCCTGCCATCATTGTGTGGAACGACACTGCCGCCACCCTGGGGAAGGATAGCAAGCCCCTTGGAGTAGATGGTAGTAGC…	chr5:151758783-151760091
Zm_P8860_TIL0111.1_gene=Zmay20593	GAGGAGTTGCCCTTGGATTTTTGGGTGAGTGCACTACGGGGGGTCGGGGCAAAGGACGTTTCAACAGCCGATGGATGCACCAAGAAGAATAAGGACACCGTGCTCTGCTCTGCCCAGGCTAACACGGTAACCAATTTCATCAACCCTACCAACTCTGAGGAACAAGGCTATAGGACCATCGGGGAGTCCATCGCTAACATCCCTGATGATAGCACCAAACGGTACATCCTCATCCTCAGCGGTGGCACCGTGTACCGAGAGAAGGTATTGGTGAGCAAAAGCAAGCCATTCGTCACCATAAGATCAGATGACCCCATCAACCCTGCCATCATTGTGTGGAACGACACTGCCGCCACCCTGGGGAAGGATAGCAAGCCCCTTGGAGTAGATGGTAGTAGC…	chr5:151328268-151329570
Zm_P8860_TIL0112.1_gene=Zmay20594	GAGGAGTTGCCCTTGGATTTTTGGGTGAGTGCACTACGGGGGGTCGGGGCAAAGGACGTTTCAACAGCCGATGGATGCACCAAGAAGAATAAGGACACCGTGCTCTGCTCTGCCCAGGCTAACACGGTAACCAATTTCATCAACCCTACCAACTCTGAGGAACAAGGCTATAGGACCATCGGGGAGTCCATCGCTAACATCCCTGATGATAGCACCAAACGGTACATCCTCATCCTCAGCGGTGGCACCGTGTACCGAGAGAAGGTATTGGTGAGCAAAAGCAAGCCATTCGTCACCATAAGATCAGATGACCCCATCAACCCTGCCATCATTGTGTGGAACGACACTGCCGCCACCCTGGGGAAGGATAGCAAGCCCCTTGGAGTAGATGGTAGTAGC…	chr5:151056986-151058296
Zm_Tx303_TIL0111.1_gene=Zmay20593	GAGGAGTTGCCCTTGGATTTTTGGGTGAGTGCACTACGGGGGGTCGGGGCAAAGGACGTTTCAACAGCCGATGGATGCACCAAGAAGAATAAGGACACCGTGCTCTGCTCTGCCCAGGCTAACACGGTAACCAATTTCATCAACCCTACCAACTCTGAGGAACAAGGCTATAGGACCATCGGGGAGTCCATCGCTAACATCCCTGATGATAGCACCAAACGGTACATCCTCATCCTCAGCGGTGGCACCGTGTACCGAGAGAAGGTATTGGTGAGCAAAAGCAAGCCATTCGTCACCATAAGATCAGATGACCCCATCAACCCTGCCATCATTGTGTGGAACGACACTGCCGCCACCCTGGGGAAGGATAGCAAGCCCCTTGGAGTAGATGGTAGTAGC…	chr5:151512144-151513444
Zm_Tx303_TIL0112.1_gene=Zmay20594	GAGGAGTTGCCCTTGGATTTTTGGGTGAGTGCACTACGGGGGGTCGGGGCAAAGGACGTTTCAACAGCCGATGGATGCACCAAGAAGAATAAGGACACCGTGCTCTGCTCTGCCCAGGCTAACACGGTAACCAATTTCATCAACCCTACCAACTCTGAGGAACAAGGCTATAGGACCATCGGGGAGTCCATCGCTAACATCCCTGATGATAGCACCAAACGGTACATCCTCATCCTCAGCGGTGGCACCGTGTACCGAGAGAAGGTATTGGTGAGCAAAAGCAAGCCATTCGTCACCATAAGATCAGATGACCCCATCAACCCTGCCATCATTGTGTGGAACGACACTACCGCCACCCTGGGGAAGGATAGCAAGCCCCTTGGAGTAGATGGTAGTAGC…	chr5:151228606-151229908
Zm_Tzi8_TIL0111.1_gene=Zmay20593	GAGGAGTTGCCCTTGGATTTTTGGGTGAGTGCACTACGGGGGGTCGGGGCAAAGGACGTTTCAACAGCCGATGGATGCACCAAGAAGAATAAGGACACCGTGCTCTGCTCTGCCCAGGCTAACACGATAACCAATTTCATCAACCCTACCAACTCTGAGGAACAAGGCTATAGGACCATCGGGGAGTCCATCGCTAACATCCCTGATGATAGCACCAAACGGTACATCCTCATCCTCAGCGGTGGCACCGTGTACCGAGAGAAGGTATTGGTGAGCAAAAGCAAGCCATTCGTCACCATAAGATCAGATGACCCCATCAACCCTGCCATCATTGTGTGGAACGACACTACCGCCACCCTGGGGAAGGATAGCAAGCCCCTTGGAGTAGATGGTAGTAGC…	chr5:151524549-151525851
Zm_W22_TIL0111.1_gene=Zmay20593	GAGGAGTTGCCCTTGGATTTTTGGGTGAGTGCACTACGGGGGGTCGGGGCAAAGGACGTTTCAACAGCCGATGGATGCACCAAGAAGAATAAGGACACCGTGCTCTGCTCTGCCCAGGCTAACACGGTAACCAATTTCATCAACCCTACCAACTCTGAGGAACAAGGCTATAGGACCATCGGGGAGTCCATCGCTAACATCCCTGATGATAGCACCAAACGGTACATCCTCATCCTCAGCGGTGGCACCGTGTACCGAGAGAAGGTATTGGTGAGCAAAAGCAAGCCATTCGTCACCATAAGATCAGATGACCCCATCAACCTGCCATCATTGTGTGGAACGACACTGCCGCCACCCTGGGGAAGGATAGCAAGCCCCTTGGAGTAGATGGTAGTAGCA…	chr5:151931801-151933100
Zm_W22_TIL0112.1_gene=Zmay20594	GAGGAGTTGCCCTTGGATTTTTGGGTGAGTGCACTACGGGGGGTCGGGGCAAAGGACGTTTCAACAGCCGATGGATGCACCAAGAAGAATAAGGACACCGTGCTCTGCTCTGCCCAGGCTAACACGGTAACCAATTTCATCAACCCTACCAACTCTGAGGAACAAGGCTATAGGACCATCGGGGAGTCCATCGCTAACATCCCTGATGATAGCACCAAACGGTACATCCTCATCCTCAGCGGTGGCACCGTGTACCGAGAGAAGGTATTGGTGAGCAAAAGCAAGCCATTCGTCACCATAAGATCATATGACCCCATCAACCCTGCCATCATTGTGTGGAACGACACTGCCGCCACCCTGGGGAAGGATAGCAAGCCCCTTGGAGTAGATGGTAGTAGC…	chr5:152017590-152018894
Zn_TIL0111.1_gene=Zmay20593	GAGGAGTTGCCCTTGGATTTTTGGGTGAGTGAACTACGGGGGGTCGGGGCAAAGGACGTTTCAACAGCCGATGGATGCACCAAGAAGAATAAGGACGCCGTGCTCTGCTCTGCCCAGGCTAACACGGTAACCAATTTCATCAACCCTACCAACTCTGAGGAACAAGGCTATAGGACCATCGGGGAGTCCATCGCTAACATCCCTGATGATAGCACCAAACGATACATCCTCATCCTCAGCGGTGGCACCGTGTACCGAGAGAAGGTATTGGTGAGCAAAAGCAAGCCGTTCGTCACCATAAGATCAGATGACCCCATCAACCCTGCCGTCATTGTGTGGAACGACACTGCCGCCACCCTGGGGAAGGATAGCAAGCCCATTGGAGTAGATGGTAGTAGC…	chr5:129832736-129834048
Zn_TIL0112.1_gene=Zmay20594	GAGGAGTTGCCCTTGGATTTTTGGGTGAGTGAACTACGGGGGGTCGGGGCAAAGGACGTTTCGACAGCCGATGGATGCACCAAGAAGAATAAGGACGCCGTGCTCTGCTCTGCCCAGGCTAACACGGTAACCAATTTCATCAACCCTACCAACTCTGAGGAACAAGGCTATAGGACCATCGGGGAGTCCATCGCTAACATCCCTGATGATAGCACCAAACGGTACATCCTCATCCTCAGCGGTGGCACCGTGTACCGAGAGAAGGTATTGGTGAGCAAAAGCAAGTCGTTCGTCACCATAAGGTCAGATGACCCCATCAACCCTGCCGTCATTGTGTGGAACGACACTGCCGCCACCATGGGGAAGGATAGCAAGCCCCTTGGAGTAGATGGTAGTAGC…	chr5:129876896-129878196
Zv_TIL01_TIL0111.1_gene=Zmay20593	GAGGAGTTGCCCTTGGATTTTTGGGTGAGTGCACTACGGGGGGTCGGGGCAAAGGACGTTTCAACAGCCGATGGATGCACCAAGAAGAATAAGGACACCGTGCTCTGCTCTGCCCAGGCTAACACGGTAACCAATTTCATCAACCCTACCAACTCTGAGGAACAAGGCTATAGGACCATCGGGGAGTCCATCGCTAACATCCCTGATGATAGCACCAAACGGTACATCCTCATCCTCAGCGGTGGCACCGTGTACCGAGAGAAGGTATTGGTGAGCAAAAGCAAGCCATTCGTCACCATAAGATCAGATGACCCCATCAACCCTGCCATCATTGTGTGGAACGACACTGCCGCCACCCTGGGGAAGGATAGCAAGCCCCTTGGAGTAGATGGTAGTAGC…	chr5:161099116-161100416
Zv_TIL01_TIL0112.1_gene=Zmay20594	GAGGAGTTGCCCTTGGATTTTTGGGTGAGTGCACTACGGGGGGTCGGGGCAAAGGACGTTTCAACAGCCGATGGATGCACCAAGAAGAATAAGGACACCGTGCTCTGCTCTGCCCAGGCTAACACGGTAACCAATTTCATCAACCCTACCAACTCTGAGGAACAAGGCTATAGGACCATCGGGGAGTCCATCGCTAACATCCCTGATGATAGCACCAAACGGTACATCCTCATCCTCAGCGGTGGCACCGTGTACCGAGAGAAGGTATTGGTGAGCAAAAGCAAGCCATTCGTCACCATAAGATCAGATGACCCCATCAACCCTGCCATCATTGTGTGGAACGACACTGCCGCCACCCTGGGGAAGGATAGCAAGCCCCTTGGAGTAGATGGTAGTAGC…	chr5:161198941-161200243
Zv_TIL11_TIL0111.1_gene=Zmay20593	GAGGAGTTGCCCTTGGATTTTTGGGTGAGTGCACTACGGGGGGTCGGGGCAAAGGACGTTTCAACAGCCGATGGATGCACCAAGAAGAATAAGGACACCGTGCTCTGCTCTGCCCAGGCTAACACGGTAACCAATTTCATCAACCCTACCAACTCTGAGGAACAAGGCTATAGGACCATCGGGGAGTCCATCGCTAACATCCCTGATGATAGCACCAAACGGTACATCCTCATCCTCAGCGGTGGCACCGTGTACCGAGAGAAGGTATTGGTGAGCAAAAGCAAGCCATTCGTCACCATAAGATCAGATGACCCCATCAACCCTGCCATCATTGTGTGGAACGACACTGCCGCCACCCTGGGGAAGGATAGCAAGCCCCTTGGAGTAGATGGTAGTAGC…	chr5:158347123-158348431
Zv_TIL11_TIL0112.1_gene=Zmay20594	GAGGAGTTGCCCTTGGATTTTTGGGTGAGTGCACTACGGGGGGTCGGGGCAAAGGACGTTTCAACAGCCGATGGATGCACCAAGAAGAATAAGGACACCGTGCTCTGCTCTGCCCAGGCTAACACGGTAACCAATTTCATCAACCCTACCAACTCTGAGGAACAAGGCTATAGGACCATCGGGGAGTCCATCGCTAACATCCCTGATGATAGCACCAAACGGTACATCCTCATCCTCAGCGGTGGCACCGTGTACCGAGAGAAGGTATTGGTGAGCAAAAGCAAGCCATTCGTCACCATAAGATCAGATGACCCCATCAACCCTGCCATCATTGTGTGGAACGACACTGCCGCCACCCTGGGGAAGGATAGCAAGCCCCTTGGAGTAGATGGTAGTAGC…	chr5:158638613-158639921
Zx_TIL18_TIL0111.1_gene=Zmay20593	GAGGAGTTGCCCTTGGATTTTTGGGTGAGTGCACTACGGGGGGTCGGGGCAAAGGACGTTTCAACAGCCGATGGATGCACCAAGAAGAATAAGGACACCGTGCTCTGCTCTGCCCAGGCTAACACGGTAACCAATTTCATCAACCCTACCAACTCTGAGGAACAAGGCTATAGGACCATCGGGGAGTCCATCGCTAACATCCCTGATGATAGCACCAAACGGTACATCCTCATCCTCAGCGGTGGCACCGTGTACCGAGAGAAGGTATTGGTGAGCAAAAGCAAGCCATTCGTCACCATAAGATCAGATGACCCCATCAACCCTGCCATCATTGTGTGGAACGACACTGCCGCCACCCTGGGGAAGGATAGCAAGCCCCTTGGAGTAGATGGTAGTAGC…	chr5:142433034-142434350
Zx_TIL18_TIL0112.1_gene=Zmay20594	GAGGAGTTGCCCTTGGATTTTTGGGTGAGTGCACTACGGGGGGTCGGGGCAAAGGACGTTTCAACAGCCGATGGATGCACCAAGAAGAATAAGGACACCGTGCTCTGCTCTGCCCAGGCTAACACGGTAACCAATTTCATCAACCCTACCAACTCTGAGGAACAAGGCTATAGGACCATCGGGGAGTCCATCGCTAACATCCCTGATGATAGCACCAAACGGTACATCCTCATCCTCAGCGGTGGCACCGTGTACCGAGAGAAGGTATTGGTGAGCAAAAGCAAGCCATTCGTCACCATAAGATCAGATGACCCCATCAACCCTGCCATCATTGTGTGGAACGACACTGCCGCCACCCTGGGGAAGGATAGCAAGCCCCTTGGAGTAGATGGTAGTAGC…	chr5:142483711-142485017
Zx_TIL25_TIL0111.1_gene=Zmay20593	GAGGAGTTGCCCTTGGATTTTTGGGTGAGTGCACTACGGGGGGTCGGGGCAAAGGACGTTTCAACAGCCGATGGATGCACCAAGAAGAATAAGGACACCGTGCTCTGCTCTGCCCAGGCTAACACGGTAACCAATTTCATCAACCCTACCAACTCTGAGGAACAAGGCTATAGGACCATCGGGGAGTCCATCGCTAACATCCCTGATGATAGCACCAAACGGTACATCCTCATCCTCAGCGGTGGCACCGTGTACCGAGAGAAGGTATTGGTGAGCAAAAGCAAGCCATTCGTCACCATAAGATCAGATGACCCCATCAACCCTGCCATCATTGTGTGGAACGACACTGCCGCCACCCTGGGGAAGGATAGCAAGCCCCTTGGAGTAGATGGTAGTAGC…	chr5:146446875-146448179
Zx_TIL25_TIL0112.1_gene=Zmay20594	GAGGAGTTGCCCTTGGATTTTTGGGTGAGTGCACTACGGGGGGTCGGGGCAAAGGACGTTTCAACAGCCGATGGATGCACCAAGAAGAATAAGGACACCGTGCTCTGCTCTGCCCAGGCTAACACGGTAACCAATTTCATCAACCCTACCAACTCTGAGGAACAAGGCTATAGGACCATCGGGGAGTCCATCGCTAACATCCCTGATGATAGCACCAAACGGTACATCCTCATCCTCAGCGGTGGCACCGTGTACCGAGAGAAGGTATTGGTGAGCAAAAGCAAGCCATTCGTCACCATAAGATCAGATGACCCCATCAACCCTGCCATCATTGTGTGGAACGACACTGCCGCCACCCTGGGGAAGGATAGCAAGCCCCTTGGAGTAGATGGTAGTAGC…	chr5:146569309-146570617
