# Supplementary material for: Molecular evolution of a reproductive barrier in maize and related species
Source: Genetics. 2025 May 8;230(3):iyaf085. doi: 10.1093/genetics/iyaf085 (PMC12239200; doi:10.1093/genetics/iyaf085)
Supplement: iyaf085_Supplementary_Data [file iyaf085_supplementary_data.zip › Supplemental_Table_7_GENETICS-2025-308042.xlsx]

## Sheet: simplified_summary
	population	teoSubsp	teoGrowthHabit			maize_Ga1	teo_Ga1	maize_Tcb	teo_Tcb	teo_Tcb_interpreted	maize_Ga2
notes								tcb1 allele present in maize backcross lineage	Fraction of tcb1-maize/teosinte hybrids producing >50% seed set in crosses to Tcb1-s/−femalesa	does pollen have male function to overcome Tcb1-S/_ barrier?
	101	mexicana	Weedy	101	Chalqueno	m,m,m	s,s,s	(s,s,s)	(6/6,10/10,NT)	G,G,NT	(GG,GG,NT)
	102	mexicana	Weedy	102	Conico	m,m,m	s,s,s	(m,s,s)	(7/7,8/9,6/6)	G,G,G	(GG,GG,GG)
	106	mexicana	Weedy	106	Conico	m,m,m	s,s,s	(m,s,s)	(8/8,8/8,8/8)	G,G,G	(GG,GG,GG)
	107	mexicana	Weedy	107	Conico Norteno & Tabloncillo	m,g,m	s,m,m	(s,s,s)	(7/7,8/8,7/8)	G,G,G	(g-,gg,g-)
	109	mexicana	Ruderal/weedy	109	Conico Norteno	m,m,m	m,m,m	(m,m,s)	(7/14,8/8,8/8)	?,G,G	(gg,Gg,g-)
	110	mexicana	Weedy	110	Conico	m,m,m	s,s,s	(NT,m,s)	(7/8,15/17,8/8)	G,G,G	(GG,G-,GG)
	201	mexicana	Ruderal/weedy	201	Christalino de Chihuahua	g,m,m	g,g,g	(t,t,t)	(2/12,0/7,0/7)	g,g,g	(GG,GG,GG)
	205	mexicana	Ruderal/weedy	205	Conico Norteno	m,m,m	g,g,g	(t,t,t)	(0/8,0/7,0/8)	g,g,g	(GG,GG,GG)
	207	mexicana	Ruderal/weedy	207	same as Col. 203	(m,m,m)	m,m,m	(s,s,s)	(6/6,6/6,6/6)	G,G,G	see collection 203
	202	parviglumis	Wild	202	Blanco Tardio	m,m,m	g,g,g	(t,t,t)	(3/8(0/8b),0/8,4/8(0/8b))	?, g, ?	(gg,g-,gg)
	203	parviglumis	Wild	203	Criollo Blanco de Ocho	m,m,m	m,m,m	(m,m,m)	(8/8,8/8,8/8)	G,G,G	(g-,Gg,GG)
	104	parviglumis	Wild	104	Pepitilla	m,m,m	m,m,m_a	(s,s,s)	(7/7,7/7,7/7)	G,G,G	(GG,GG,G-)
	105	parviglumis	Wild	105	Conejo	m,m,m	g,g,g	(t,t,t)	(0/7,0/6,0/7)	g,g,g	(gg,gg,gg)
	204	hue	wild	204	Oloton	m,m,m	s,m,s
notes_cont							a A fourth plant carried Ga1-s	s, pistil barrier and pollen competence to surmount the barrier; m, pistil barrier absent but pollen competent; t, lacking both pistil barrier and pollen competence; NT, not tested.	a_Results for three teosinte plants given in the same order as the three columns to the right.		Genotype based on ability of F1 hybrids with ga2 to fertilize Ga2-s/Ga2-s. G designates Ga2-s, Ga2-w, or Ga2-m; g designates ga2. The 3 plants indicated for each collection are listed in the same order as those reported for ga1 and tcb1 compositions (Kermicle et al. 2006; Kermicle 2006). Nt = not tested.
									b_Crosses onto Tcb1-s Tcb1-s. Heterozygous Tcb1-s tcb1 test plants used for all other entries.

## Sheet: summary
	population	teoSubsp	teoGrowthHabit			maize_Ga1	teo_Ga1	maize_Tcb	teo_Tcb	maize_Ga2	teo_Ga2
notes								tcb1 allele present in maize backcross lineage	Fraction of tcb1-maize/teosinte hybrids producing >50% seed set in crosses to Tcb1-s/−femalesa
	101	mexicana	Weedy	101	Chalqueno	m,m,m	s,s,s	(s,s,s)	(6/6,10/10,NT)	(GG,GG,NT)
	102	mexicana	Weedy	102	Conico	m,m,m	s,s,s	(m,s,s)	(7/7,8/9,6/6)	(GG,GG,GG)
	104	parviglumis	Wild	104	Pepitilla	m,m,m	m,m,ma	(s,s,s)	(7/7,7/7,7/7)	(GG,GG,G-)
	105	parviglumis	Wild	105	Conejo	m,m,m	g,g,g	(t,t,t)	(0/7,0/6,0/7)	(gg,gg,gg)
	106	mexicana	Weedy	106	Conico	m,m,m	s,s,s	(m,s,s)	(8/8,8/8,8/8)	(GG,GG,GG)
	107	mexicana	Weedy	107	Conico Norteno & Tabloncillo	m,g,m	s,m,m	(s,s,s)	(7/7,8/8,7/8)	(g-,gg,g-)
	109	mexicana	Ruderal/weedy	109	Conico Norteno	m,m,m	m,m,m	(m,m,s)	(7/14,8/8,8/8)	(gg,Gg,g-)
	110	mexicana	Weedy	110	Conico	m,m,m	s,s,s	(NT,m,s)	(7/8,15/17,8/8)	(GG,G-,GG)
	201	mexicana	Ruderal/weedy	201	Christalino de Chihuahua	g,m,m	g,g,g	(t,t,t)	(2/12,0/7,0/7)	(GG,GG,GG)
	202	parviglumis	Wild	202	Blanco Tardio	m,m,m	g,g,g	(t,t,t)	(3/8(0/8b),0/8,4/8(0/8b))	(gg,g-,gg)
	203	parviglumis	Wild	203	Criollo Blanco de Ocho	m,m,m	m,m,m	(m,m,m)	(8/8,8/8,8/8)	(g-,Gg,GG)
	204	hue	wild	204	Oloton	m,m,m	s,m,s
	205	mexicana	Ruderal/weedy	205	Conico Norteno	m,m,m	g,g,g	(t,t,t)	(0/8.0/7,0/8)	(GG,GG,GG)
	207	mexicana	Ruderal/weedy	207	same as Col. 203	(m,m,m)	m,m,m	(s,s,s)	(6/6,6/6,6/6)	see collection 203
notes_cont							a A fourth plant carried Ga1-s	s, pistil barrier and pollen competence to surmount the barrier; m, pistil barrier absent but pollen competent; t, lacking both pistil barrier and pollen competence; NT, not tested.	a_Results for three teosinte plants given in the same order as the three columns to the right.	Genotype based on ability of F1 hybrids with ga2 to fertilize Ga2-s/Ga2-s. G designates Ga2-s, Ga2-w, or Ga2-m; g designates ga2. The 3 plants indicated for each collection are listed in the same order as those reported for ga1 and tcb1 compositions (Kermicle et al. 2006; Kermicle 2006). Nt = not tested.
									b_Crosses onto Tcb1-s Tcb1-s. Heterozygous Tcb1-s tcb1 test plants used for all other entries.

## Sheet: Tcb1
https://www.ncbi.nlm.nih.gov/pmc/articles/PMC1456177/pdf/GEN1721499.pdf											Table 1
Table 3											Teosinte collections
Tcb1 composition of three plants in each of 13 teosinte populations											Location	Code no.	Z. mays subspecies	Sympatric/parapatric maize population
Teosinte			Fraction of tcb1-maize/teosinte hybrids producing >50% seed set in crosses to Tcb1-s/−femalesa			tcb1 allele present in maize backcross lineage					Cocotitlan, Edo. Mexico	101	mexicana	Chalqueño
Collection	Ssp.	Habitat									Santiago Zula, Edo. Mexico	102	mexicana	Conico
101	mexicana	Weedy	2024-06-06	2024-10-10	NT	s	s	s			Teloloapan, Guerrero	104	parviglumis	Pepitilla
102	mexicana	Weedy	2024-07-07	2024-08-09	2024-06-06	m	s	s			Erendira, Michoacan	105	parviglumis	Conego
104	parviglumis	Wild	2024-07-07	2024-07-07	2024-07-07	s	s	s			Hidalgo, Michoacan	106	mexicana	Conico
105	parviglumis	Wild	0/7	0/6	0/7	t	t	t			Copándaro, Michoacan	107	mexicana	Conico Norteno
106	mexicana	Weedy	2024-08-08	2024-08-08	2024-08-08	m	s	s			Uriangato, Guanajuato	109	mexicana	Conico Norteno
107	mexicana	Weedy	2024-07-07	2024-08-08	2024-07-08	s	s	s			Mexicaltzingo, Edo. Mexico	110	mexicana	Conico
109	mexicana	Ruderal/weedy	2024-07-14	2024-08-08	2024-08-08	m	m	s			Nobogame, Chihuahua	201a	mexicana	Chih.-243
110	mexicana	Weedy	2024-07-08	15/17	2024-08-08	NT	m	s			Mazatlán, Guerrero	202b	parviglumis	Guerrero-32
201	mexicana	Ruderal/weedy	2024-02-12	0/7	0/7	t	t	t			deCuautitlan, Jalisco	203c	parviglumis	Jalisco-437
202	parviglumis	Wild	3/8 (0/8b)	0/8	4/8 (0/8b)	t	t	t			Durango, Durango	205d	mexicana	Durango-201
203	parviglumis	Wild	2024-08-08	2024-08-08	2024-08-08	m	m	m			Degollado, Jalisco	207e	mexicana	Jalisco-437
205	mexicana	Ruderal/weedy	0/8	0/7	0/8	t	t	t			Open in a separate window
207	mexicana	Ruderal/weedy	2024-06-06	2024-06-06	2024-06-06	s	s	s			a	CIMMYT, W85-2.
											b	G. Beadle, “El Salado.”
s, pistil barrier and pollen competence to surmount the barrier; m, pistil barrier absent but pollen competent; t, lacking both pistil barrier and pollen competence; NT, not tested.											c	R. Guzman, unnumbered.
a	Results for three teosinte plants given in the same order as the three columns to the right.										d	CIMMYT, W92-1.
b	Crosses onto Tcb1-s Tcb1-s. Heterozygous Tcb1-s tcb1 test plants used for all other entries.										e	L. M. dePuga, no. 11066.

## Sheet: Ga1
https://repository.cimmyt.org/bitstream/handle/10883/1705/89448.pdf?sequence=1&isAllowed=y
TABLE 4 - The ga1 composition of annual teosintes and maize counterpart landraces based on three teosinte and three maize plants per collection site.–––––––––––––––––––––––––––––––––––––––––––––––––––––––––––––––––––––––––––––––––––––––––––––––––––––––––––––––––––––––––––––––––––––––––––––––––––––––––––––––––––––––––
Teosinte Maize Collection––––––––––––––––––––––––––––––––––––––––––––––––––––––––––––––––––––––––––––––––––––––––––––––––––––––––––––––––––––––––––––––––––––––––––––––––––––––––
site	Ssp.	Habitat	ga1	allele	Landrace	ga1	allele–––––––––––––––––––––––––––––––––––––––––––––––––––––––––––––––––––––––––––––––––––––––––––––––––––––––––––––––––––––––––––––––––––––––––––––––––––––––––––––––––––––––––
101	mex	weedy	s,s,s		Chalqueno	m,m,m
102	mex	weedy	s,s,s		Conico	m,m,m
104	par	wild	m,m,ma		Pepitilla	m,m,m
105	par	wild	g,g,g		Conejo	m,m,m
106	mex	weedy	s,s,s		Conico	m,m,m
107	mex	weedy	s,m,m		Conico Norteno & Tabloncillo	m,g,m
109	mex	r/yb	m,m,m		Conico Norteno	m,m,m
110	mex	weedy	s,s,s		Conico	m,m,m
201	mex	r/y	g,g,g		Christalino de Chihuahua	g,m,m
202	par	wild	g,g,g		Blanco Tardio	m,m,m
203	par	wild	m,m,m		Criollo Blanco de Ocho	m,m,m
204	hue	wild	s,m,s		Oloton	m,m,m
205	mex	r/y	g,g,g		Conico Norteno	m,m,m
207	mex	r/y	m,m,m		same as Col. 203	(m,m,m)
		b r/y designates ruderal/weedy.	a A fourth plant carried Ga1-s
												m,m,m

## Sheet: Ga2
https://academic.oup.com/jhered/article/101/6/737/1034170?login=true
Table 4
Collection		Teosinte		Maize
Number	State	ssp	Habitat	Landrace	ga2 constitution
101	Mex.	mex.	weedy	Chalqueno	GG	GG	Nt	(GG,GG,NT)
102	Mex.	mex.	weedy	Cónico	GG	GG	GG	(GG,GG,GG)
104	Gro.	par.	wild	Pepitilla	GG	GG	G/-	(GG,GG,G-)
105	Mich.	par.	wild	Cónejo	gg	gg	gg	(gg,gg,gg)
106	Mich.	mex.	weedy	Cónico	GG	GG	GG	(GG,GG,GG)
107	Mich.	mex.	weedy	Cónico Norteño and Tabloncillo	g/-	gg	g/-	(g-,gg,g-)
109	Gto.	mex.	r/y	Cónico Norteño	gg	Gg	g/-	(gg,Gg,g-)
110	Mex.	mex.	weedy	Cónico	GG	G/-	GG	(GG,G-,GG)
201	Chih.	mex.	r/y	Christalino de Chihuahua	GG	GG	GG	(GG,GG,GG)
202	Gro.	par.	wild	Blanco Tardío	gg	g/-	gg	(gg,g-,gg)
203	Jal.	par.	wild	Criollo Blanco de Ocho	g/-	Gg	GG	(g-,Gg,GG)
205	Dgo.	mex.	r/y	Cónico Norteño	GG	GG	GG	(GG,GG,GG)
207	Jal.	mex.	r/y	Criollo Blanco de Ocho	see collection 203			see collection 203
a
Subspecies: mex., mexicana; par., parviglumis.
b
Genotype based on ability of F1 hybrids with ga2 to fertilize Ga2-s/Ga2-s. G designates Ga2-s, Ga2-w, or Ga2-m; g designates ga2. The 3 plants indicated for each collection are listed in the same order as those reported for ga1 and tcb1 compositions (Kermicle et al. 2006; Kermicle 2006). Nt = not tested.
c
r/y designates ruderal and weedy.
