# Supplementary material for: Molecular evolution of a reproductive barrier in maize and related species
Source: Genetics. 2025 May 8;230(3):iyaf085. doi: 10.1093/genetics/iyaf085 (PMC12239200; doi:10.1093/genetics/iyaf085)
Supplement: iyaf085_Supplementary_Data [file iyaf085_supplementary_data.zip › Supplemental_Table_8_GENETICS-2025-308042.xlsx]

## Sheet: README
Actual vs. expected neutral allele frequency distributions
Expected neutral allele frequency distributions were calculated with Ewen's sampling formula
Theta for the Ewen's sampling was chosen via a grid search
Grid search and distributions under different thetas are in the following tabs:
ewens_N38_expected
ewens_N8_expected
Observed frequencies, and the closest ewens frequencies, are list for each locus under the following tabs:
Tcb1
Ga1
Ga2
listed p-values are for a multinomial test comparing the observed allele frequency distribution to a random sampling of 100000 distributions under the Ewens sampling, as estimated with a Monte Carlo sampling
Ewens sampling distributions were calculated using R package "EMT"

## Sheet: Tcb1
N=8	Actual_freq	theta >= 52 (p-value=1)
singleton	8	8
2ton	0	0
3ton	0	0
4ton	0	0
5ton	0	0
6ton	0	0
7ton	0	0
8ton	0	0

## Sheet: Ga1
N=38	Actual_freq	theta=33-37 (p-value=1e-07)	theta=38-43 (p-value=1e-07)
singleton	19	18.2881	19.6034
2ton	2	4.97967	4.98414
3ton	0	1.72728	1.60175
4ton	0	0.639664	0.544373
5ton	0	0.237801	0.183536
6ton	0	0.0857521	0.0591212
7ton	0	0.0292125	0.0176352
8ton	0	0.00915958	0.00471052
9ton	0	0.00256343	0.00107891
10ton	0	0.000614227	0.00019851
11ton	0	0.000118177	2.60911e-05
12ton	0	1.62494e-05	1.83976e-06
13ton	0	1.19996e-06	0
14ton	0	0	0
15ton	0	0	0
16ton	0	0	0
17ton	0	0	0
18ton	1	0	0
19ton	0	0	0
20ton	0	0	0
21ton	0	0	0
22ton	0	0	0
23ton	0	0	0
24ton	0	0	0
25ton	0	0	0
26ton	0	0	0
27ton	0	0	0
28ton	0	0	0
29ton	0	0	0
30ton	0	0	0
31ton	0	0	0
32ton	0	0	0
33ton	0	0	0
34ton	0	0	0
35ton	0	0	0
36ton	0	0	0
37ton	0	0	0
38ton	0	0	0

## Sheet: Ga2
N=38	Actual_freq	theta=20-22 (p-value=0.337831)	theta=23-25 (p-value=0.260605)
singleton	14	13.5446	14.6554
2ton	5	4.5663	4.71878
3ton	0	2.00159	1.9677
4ton	1	0.959645	0.893353
5ton	2	0.475447	0.416882
6ton	0	0.236704	0.194245
7ton	0	0.116328	0.0886622
8ton	0	0.0556555	0.0390305
9ton	0	0.0255928	0.0163222
10ton	0	0.0111604	0.00637684
11ton	0	0.00454372	0.00228043
12ton	0	0.00169356	0.000726517
13ton	0	0.000562794	0.000198304
14ton	0	0.000160447	4.35797e-05
15ton	0	3.6895e-05	6.87454e-06
16ton	0	6.10395e-06	5.85898e-07
17ton	0	5.47132e-07	0
18ton	0	0	0
19ton	0	0	0
20ton	0	0	0
21ton	0	0	0
22ton	0	0	0
23ton	0	0	0
24ton	0	0	0
25ton	0	0	0
26ton	0	0	0
27ton	0	0	0
28ton	0	0	0
29ton	0	0	0
30ton	0	0	0
31ton	0	0	0
32ton	0	0	0
33ton	0	0	0
34ton	0	0	0
35ton	0	0	0
36ton	0	0	0
37ton	0	0	0
38ton	0	0	0

## Sheet: ewens_N38_expected
theta:	0.25	0.5	1	2	3	4	5	6	7	8	9	10	11	12	13	14	15	16	17	18	19	20	21	22	23	24	25	26	27	28	29	30	31	32	33	34	35	36	37	38	39	40	41	42	43	44	45
singleton	0.244438	0.534751	0.867074	2.09824	2.58416	3.66851	4.26742	4.90469	5.58089	6.29663	7.05264	7.84968	8.68859	9.57028	9.57028	10.4957	10.4957	11.4658	11.4658	12.4818	12.4818	13.5446	13.5446	13.5446	14.6554	14.6554	14.6554	15.8154	15.8154	15.8154	17.0259	17.0259	17.0259	17.0259	18.2881	18.2881	18.2881	18.2881	18.2881	19.6034	19.6034	19.6034	19.6034	19.6034	19.6034	20.9731	20.9731
2ton	0.125614	0.272974	0.439087	1.02966	1.2518	1.72484	1.97262	2.22568	2.48221	2.74027	2.99775	3.25237	3.50168	3.74299	3.74299	3.9734	3.9734	4.18975	4.18975	4.38862	4.38862	4.5663	4.5663	4.5663	4.71878	4.71878	4.71878	4.84171	4.84171	4.84171	4.93036	4.93036	4.93036	4.93036	4.97967	4.97967	4.97967	4.97967	4.97967	4.98414	4.98414	4.98414	4.98414	4.98414	4.98414	4.93783	4.93783
3ton	0.0861353	0.185893	0.29654	0.672984	0.807167	1.07797	1.21101	1.34004	1.4632	1.57861	1.68436	1.77856	1.85933	1.92486	1.92486	1.97339	1.97339	2.00331	2.00331	2.01313	2.01313	2.00159	2.00159	2.00159	1.9677	1.9677	1.9677	1.91078	1.91078	1.91078	1.83056	1.83056	1.83056	1.83056	1.72728	1.72728	1.72728	1.72728	1.72728	1.60175	1.60175	1.60175	1.60175	1.60175	1.60175	1.4555	1.4555
4ton	0.0665015	0.142495	0.225358	0.494259	0.584465	0.755362	0.832793	0.902819	0.964003	1.01502	1.0547	1.08202	1.09619	1.09661	1.09661	1.083	1.083	1.05536	1.05536	1.01401	1.01401	0.959645	0.959645	0.959645	0.893353	0.893353	0.893353	0.816607	0.816607	0.816607	0.731287	0.731287	0.731287	0.731287	0.639664	0.639664	0.639664	0.639664	0.639664	0.544373	0.544373	0.544373	0.544373	0.544373	0.544373	0.448354	0.448354
5ton	0.0548134	0.11658	0.182724	0.386701	0.450533	0.562527	0.608026	0.645019	0.672618	0.690151	0.697191	0.693575	0.679424	0.655151	0.655151	0.621471	0.621471	0.579391	0.579391	0.530203	0.530203	0.475447	0.475447	0.475447	0.416882	0.416882	0.416882	0.35642	0.35642	0.35642	0.296061	0.296061	0.296061	0.296061	0.237801	0.237801	0.237801	0.237801	0.237801	0.183536	0.183536	0.183536	0.183536	0.183536	0.183536	0.134948	0.134948
6ton	0.0471052	0.0994145	0.154368	0.314714	0.360985	0.434635	0.460055	0.47697	0.485032	0.484173	0.474611	0.456848	0.431657	0.400062	0.400062	0.363304	0.363304	0.322798	0.322798	0.280072	0.280072	0.236704	0.236704	0.236704	0.194245	0.194245	0.194245	0.15414	0.15414	0.15414	0.117646	0.117646	0.117646	0.117646	0.0857521	0.0857521	0.0857521	0.0857521	0.0857521	0.0591212	0.0591212	0.0591212	0.0591212	0.0591212	0.0591212	0.0380376	0.0380376
7ton	0.0416784	0.0872567	0.134174	0.26304	0.296799	0.343904	0.356032	0.360233	0.356649	0.345715	0.328141	0.304875	0.277064	0.246	0.246	0.213053	0.213053	0.179603	0.179603	0.146968	0.146968	0.116328	0.116328	0.116328	0.0886622	0.0886622	0.0886622	0.0646899	0.0646899	0.0646899	0.0448355	0.0448355	0.0448355	0.0448355	0.0292125	0.0292125	0.0292125	0.0292125	0.0292125	0.0176352	0.0176352	0.0176352	0.0176352	0.0176352	0.0176352	0.00965884	0.00965884
8ton	0.0376842	0.0782363	0.119082	0.224051	0.248466	0.276445	0.279533	0.275583	0.265155	0.249067	0.228359	0.20422	0.177929	0.150775	0.150775	0.123984	0.123984	0.0986451	0.0986451	0.0756527	0.0756527	0.0556555	0.0556555	0.0556555	0.0390305	0.0390305	0.0390305	0.0258783	0.0258783	0.0258783	0.0160438	0.0160438	0.0160438	0.0160438	0.00915958	0.00915958	0.00915958	0.00915958	0.00915958	0.00471052	0.00471052	0.00471052	0.00471052	0.00471052	0.00471052	0.00210988	0.00210988
9ton	0.0346521	0.0713152	0.107395	0.193509	0.210703	0.224548	0.22143	0.212333	0.198137	0.179928	0.158917	0.13636	0.113477	0.0913723	0.0913723	0.0709695	0.0709695	0.0529613	0.0529613	0.0377799	0.0377799	0.0255928	0.0255928	0.0255928	0.0163222	0.0163222	0.0163222	0.00968781	0.00968781	0.00968781	0.00526679	0.00526679	0.00526679	0.00526679	0.00256343	0.00256343	0.00256343	0.00256343	0.00256343	0.00107891	0.00107891	0.00107891	0.00107891	0.00107891	0.00107891	0.000370778	0.000370778
10ton	0.0323007	0.0658715	0.0980931	0.16887	0.180344	0.183586	0.17625	0.164061	0.148134	0.129699	0.110007	0.0902357	0.0714148	0.05436	0.05436	0.0396344	0.0396344	0.0275341	0.0275341	0.018101	0.018101	0.0111604	0.0111604	0.0111604	0.00637684	0.00637684	0.00637684	0.00332165	0.00332165	0.00332165	0.00154075	0.00154075	0.00154075	0.00154075	0.000614227	0.000614227	0.000614227	0.000614227	0.000614227	0.00019851	0.00019851	0.00019851	0.00019851	0.00019851	0.00019851	4.65629e-05	4.65629e-05
11ton	0.0304519	0.06151	0.0905275	0.148515	0.155372	0.150619	0.140505	0.126674	0.110382	0.092896	0.075391	0.0588656	0.0440806	0.0315255	0.0315255	0.0214166	0.0214166	0.0137233	0.0137233	0.00821847	0.00821847	0.00454372	0.00454372	0.00454372	0.00228043	0.00228043	0.00228043	0.00101438	0.00101438	0.00101438	0.000385722	0.000385722	0.000385722	0.000385722	0.000118177	0.000118177	0.000118177	0.000118177	0.000118177	2.60911e-05	2.60911e-05	2.60911e-05	2.60911e-05	2.60911e-05	2.60911e-05	3.13555e-06	3.13555e-06
12ton	0.0289878	0.0579685	0.084266	0.131364	0.134446	0.123689	0.111871	0.0974362	0.081693	0.06585	0.05092	0.0376556	0.0265189	0.0176881	0.0176881	0.0110941	0.0110941	0.00648203	0.00648203	0.00348414	0.00348414	0.00169356	0.00169356	0.00169356	0.000726517	0.000726517	0.000726517	0.000265173	0.000265173	0.000265173	7.75657e-05	7.75657e-05	7.75657e-05	7.75657e-05	1.62494e-05	1.62494e-05	1.62494e-05	1.62494e-05	1.62494e-05	1.83976e-06	1.83976e-06	1.83976e-06	1.83976e-06	1.83976e-06	1.83976e-06	0	0
13ton	0.0278283	0.0550664	0.0790093	0.11667	0.11664	0.10144	0.0887348	0.0744438	0.0598461	0.046013	0.0337341	0.0234857	0.0154415	0.00951884	0.00951884	0.00544939	0.00544939	0.00286062	0.00286062	0.00135322	0.00135322	0.000562794	0.000562794	0.000562794	0.000198304	0.000198304	0.000198304	5.57334e-05	5.57334e-05	5.57334e-05	1.11583e-05	1.11583e-05	1.11583e-05	1.11583e-05	1.19996e-06	1.19996e-06	1.19996e-06	1.19996e-06	1.19996e-06	0	0	0	0	0	0	0	0
14ton	0.0269173	0.0526759	0.0745432	0.103898	0.101292	0.0829086	0.0699421	0.0563286	0.0432429	0.0315583	0.0218066	0.0141896	0.00863195	0.00486223	0.00486223	0.00250363	0.00250363	0.00115793	0.00115793	0.00046918	0.00046918	0.000160447	0.000160447	0.000160447	4.35797e-05	4.35797e-05	4.35797e-05	8.39229e-06	8.39229e-06	8.39229e-06	8.6344e-07	8.6344e-07	8.6344e-07	8.6344e-07	0	0	0	0	0	0	0	0	0	0	0	0	0
15ton	0.0262151	0.0507044	0.0707108	0.0926577	0.0879206	0.0673866	0.0546428	0.042078	0.0307001	0.0211428	0.0136715	0.00824094	0.00458638	0.00232641	0.00232641	0.00105667	0.00105667	0.000419096	0.000419096	0.000139795	0.000139795	3.6895e-05	3.6895e-05	3.6895e-05	6.87454e-06	6.87454e-06	6.87454e-06	6.81113e-07	6.81113e-07	6.81113e-07	0	0	0	0	0	0	0	0	0	0	0	0	0	0	0	0	0
16ton	0.0256938	0.0490841	0.0673941	0.0826546	0.0761664	0.0543454	0.0421952	0.030923	0.0213196	0.0137582	0.00825222	0.00455677	0.00228669	0.00102448	0.00102448	0.000399558	0.000399558	0.000130628	0.000130628	3.36711e-05	3.36711e-05	6.10395e-06	6.10395e-06	6.10395e-06	5.85898e-07	5.85898e-07	5.85898e-07	0	0	0	0	0	0	0	0	0	0	0	0	0	0	0	0	0	0	0	0
17ton	0.0253339	0.0477644	0.0645026	0.0736648	0.0657576	0.0433807	0.0321036	0.0222656	0.0144057	0.00863581	0.00475185	0.00236934	0.00105166	0.000405146	0.000405146	0.000130431	0.000130431	3.2998e-05	3.2998e-05	5.85054e-06	5.85054e-06	5.47132e-07	5.47132e-07	5.47132e-07	0	0	0	0	0	0	0	0	0	0	0	0	0	0	0	0	0	0	0	0	0	0	0
18ton	0.0251228	0.0467081	0.0619652	0.0655148	0.0564856	0.0341782	0.0239766	0.0156306	0.00940936	0.00518289	0.00257926	0.00113929	0.00043551	0.000138707	0.000138707	3.4609e-05	3.4609e-05	6.03189e-06	6.03189e-06	5.52551e-07	5.52551e-07	0	0	0	0	0	0	0	0	0	0	0	0	0	0	0	0	0	0	0	0	0	0	0	0	0	0
19ton	0.0250532	0.0458877	0.0597255	0.0580684	0.0481898	0.0264889	0.0174984	0.0106328	0.00589164	0.00294014	0.00129843	0.000494789	0.000156636	3.87305e-05	3.87305e-05	6.66864e-06	6.66864e-06	6.01518e-07	6.01518e-07	0	0	0	0	0	0	0	0	0	0	0	0	0	0	0	0	0	0	0	0	0	0	0	0	0	0	0	0
20ton	0.0251228	0.0452838	0.0577371	0.0512181	0.0407456	0.0201118	0.0124083	0.00695376	0.00349762	0.00155191	0.000592389	0.000187302	4.61205e-05	7.88442e-06	7.88442e-06	7.03912e-07	7.03912e-07	0	0	0	0	0	0	0	0	0	0	0	0	0	0	0	0	0	0	0	0	0	0	0	0	0	0	0	0	0	0
21ton	0.0253339	0.0448833	0.0559615	0.044879	0.0340573	0.0148817	0.0084865	0.00432658	0.00193907	0.000745255	0.000236537	5.8295e-05	9.94513e-06	8.83408e-07	8.83408e-07	0	0	0	0	0	0	0	0	0	0	0	0	0	0	0	0	0	0	0	0	0	0	0	0	0	0	0	0	0	0	0	0
22ton	0.0256938	0.0446793	0.0543652	0.0389844	0.0280521	0.0106589	0.00554321	0.00252421	0.000982277	0.000314654	7.80286e-05	1.33549e-05	1.18663e-06	0	0	0	0	0	0	0	0	0	0	0	0	0	0	0	0	0	0	0	0	0	0	0	0	0	0	0	0	0	0	0	0	0	0
23ton	0.0262151	0.04467	0.0529182	0.0334833	0.0226764	0.00732221	0.00341063	0.0013522	0.000439752	0.000110357	1.9056e-05	1.70323e-06	0	0	0	0	0	0	0	0	0	0	0	0	0	0	0	0	0	0	0	0	0	0	0	0	0	0	0	0	0	0	0	0	0	0	0
24ton	0.0269173	0.044859	0.0515918	0.0283384	0.017893	0.00476259	0.00193744	0.000643918	0.000164558	2.88433e-05	2.60886e-06	0	0	0	0	0	0	0	0	0	0	0	0	0	0	0	0	0	0	0	0	0	0	0	0	0	0	0	0	0	0	0	0	0	0	0	0
25ton	0.0278283	0.0452555	0.0503571	0.023526	0.013679	0.00287784	0.000984897	0.000258133	4.62368e-05	4.25993e-06	0	0	0	0	0	0	0	0	0	0	0	0	0	0	0	0	0	0	0	0	0	0	0	0	0	0	0	0	0	0	0	0	0	0	0	0	0
26ton	0.0289878	0.0458752	0.0491817	0.0190363	0.0100242	0.00156811	0.000424943	7.83806e-05	7.40974e-06	0	0	0	0	0	0	0	0	0	0	0	0	0	0	0	0	0	0	0	0	0	0	0	0	0	0	0	0	0	0	0	0	0	0	0	0	0	0
27ton	0.0304519	0.0467414	0.048027	0.0148753	0.00692901	0.000732135	0.000140299	1.37232e-05	0	0	0	0	0	0	0	0	0	0	0	0	0	0	0	0	0	0	0	0	0	0	0	0	0	0	0	0	0	0	0	0	0	0	0	0	0	0	0
28ton	0.0323007	0.0478865	0.0468423	0.0110675	0.00440219	0.000264745	2.70576e-05	0	0	0	0	0	0	0	0	0	0	0	0	0	0	0	0	0	0	0	0	0	0	0	0	0	0	0	0	0	0	0	0	0	0	0	0	0	0	0	0
29ton	0.0346521	0.0493548	0.0455564	0.00766064	0.00245578	5.68036e-05	0	0	0	0	0	0	0	0	0	0	0	0	0	0	0	0	0	0	0	0	0	0	0	0	0	0	0	0	0	0	0	0	0	0	0	0	0	0	0	0	0
30ton	0.0376842	0.0512048	0.0440617	0.00473115	0.00109566	0	0	0	0	0	0	0	0	0	0	0	0	0	0	0	0	0	0	0	0	0	0	0	0	0	0	0	0	0	0	0	0	0	0	0	0	0	0	0	0	0	0
31ton	0.0416784	0.0535118	0.0421858	0.0023888	0.000302946	0	0	0	0	0	0	0	0	0	0	0	0	0	0	0	0	0	0	0	0	0	0	0	0	0	0	0	0	0	0	0	0	0	0	0	0	0	0	0	0	0	0
32ton	0.0471052	0.0563652	0.0396344	0.000771384	0	0	0	0	0	0	0	0	0	0	0	0	0	0	0	0	0	0	0	0	0	0	0	0	0	0	0	0	0	0	0	0	0	0	0	0	0	0	0	0	0	0	0
33ton	0.0548134	0.0598436	0.0358712	0	0	0	0	0	0	0	0	0	0	0	0	0	0	0	0	0	0	0	0	0	0	0	0	0	0	0	0	0	0	0	0	0	0	0	0	0	0	0	0	0	0	0	0
34ton	0.0665015	0.0638919	0.0298424	0	0	0	0	0	0	0	0	0	0	0	0	0	0	0	0	0	0	0	0	0	0	0	0	0	0	0	0	0	0	0	0	0	0	0	0	0	0	0	0	0	0	0	0
35ton	0.0861353	0.0677088	0.0193265	0	0	0	0	0	0	0	0	0	0	0	0	0	0	0	0	0	0	0	0	0	0	0	0	0	0	0	0	0	0	0	0	0	0	0	0	0	0	0	0	0	0	0	0
36ton	0.125614	0.065828	0	0	0	0	0	0	0	0	0	0	0	0	0	0	0	0	0	0	0	0	0	0	0	0	0	0	0	0	0	0	0	0	0	0	0	0	0	0	0	0	0	0	0	0	0
37ton	0.244438	0	0	0	0	0	0	0	0	0	0	0	0	0	0	0	0	0	0	0	0	0	0	0	0	0	0	0	0	0	0	0	0	0	0	0	0	0	0	0	0	0	0	0	0	0	0
38ton	0	0	0	0	0	0	0	0	0	0	0	0	0	0	0	0	0	0	0	0	0	0	0	0	0	0	0	0	0	0	0	0	0	0	0	0	0	0	0	0	0	0	0	0	0	0	0

## Sheet: ewens_N8_expected
theta:	2	3	4	5	6	7	8	9	10	11	12	13	14	15	16	17	18	19	20	21	22	23	24	25	30	40	50	51	52	55	60	100
	1.91934	1.91934	3	3	3	4.34783	4.34783	4.34783	4.34783	4.34783	4.34783	4.34783	6	6	6	6	6	6	6	6	6	6	6	6	6	6	6	6	8	8	8	8
	0.930714	0.930714	1.21429	1.21429	1.21429	1.30435	1.30435	1.30435	1.30435	1.30435	1.30435	1.30435	1	1	1	1	1	1	1	1	1	1	1	1	1	1	1	1	0	0	0	0
	0.579111	0.579111	0.571429	0.571429	0.571429	0.347826	0.347826	0.347826	0.347826	0.347826	0.347826	0.347826	0	0	0	0	0	0	0	0	0	0	0	0	0	0	0	0	0	0	0	0
	0.372285	0.372285	0.214286	0.214286	0.214286	0	0	0	0	0	0	0	0	0	0	0	0	0	0	0	0	0	0	0	0	0	0	0	0	0	0	0
	0.198552	0.198552	0	0	0	0	0	0	0	0	0	0	0	0	0	0	0	0	0	0	0	0	0	0	0	0	0	0	0	0	0	0
	0	0	0	0	0	0	0	0	0	0	0	0	0	0	0	0	0	0	0	0	0	0	0	0	0	0	0	0	0	0	0	0
	0	0	0	0	0	0	0	0	0	0	0	0	0	0	0	0	0	0	0	0	0	0	0	0	0	0	0	0	0	0	0	0
	0	0	0	0	0	0	0	0	0	0	0	0	0	0	0	0	0	0	0	0	0	0	0	0	0	0	0	0	0	0	0	0
